# Supplementary material for: The oral microbiota is a reservoir for antimicrobial resistance: resistome and phenotypic resistance characteristics of oral biofilm in health, caries, and periodontitis
Source: Ann Clin Microbiol Antimicrob. 2023 May 13;22:37. doi: 10.1186/s12941-023-00585-z (PMC10183135; doi:10.1186/s12941-023-00585-z)
Supplement: Supplementary file 8 — Additional file 8: Metagenomics sequencing results with taxonomic assignment. [file 12941_2023_585_MOESM8_ESM.xlsx]

## Sheet: Suppl data 2
Additional file Data S1
The oral microbiota is a reservoir for antimicrobial resistance: Resistome and phenotypic resistance characteristics of oral biofilm in health, caries and periodontitis
Anderson AC*1, von Ohle C*2, Frese C3, Boutin S4, Bridson C4, Schoilew K3, Peikert SA1, Hellwig E1, Pelz K1, Wittmer A1, Wolff D3**, Al-Ahmad A1**
1Department of Operative Dentistry and Periodontology, Medical Center, Faculty of Medicine, University of Freiburg, Freiburg, Germany
2Department of Conservative Dentistry, Periodontology and Endodontology, University Centre of Dentistry, Oral Medicine and Maxillofacial Surgery, University Hospital Tübingen, Tübingen, GermanyUniversity of Tuebingen, Tuebingen, Germany
3Department of Conservative Dentistry, Clinic for Oral, Dental and Maxillofacial Diseases, University Hospital Heidelberg, Heidelberg, Germany
4Department of Infectious Diseases, Medical Microbiology and Hygiene, Heidelberg University Hospital, Heidelberg, Germany; Translational Lung Research Center Heidelberg (TLRC), German Center For Lung Research (DZL), Heidelberg, GermanyHeidelberg, Germany
* Anderson AC and von Ohle C contributed equally to this work; ** Al-Ahmad A and Wolff D contributed equally to this work
Address correspondence to:
Dr. Annette Anderson
Department of Operative Dentistry and Periodontology,
Hugstetter Straße 55
79106 Freiburg
Germany
annette.anderson@uniklinik-freiburg.de

## Sheet: abundances
Data S1: relative sequence abundances of individual bacterial taxa found in 179 samples of oral biofilm by shotgun metagenomic sequencing
Sample	Propionibacterium acidifaciens	Porphyromonas gingivalis	Rothia dentocariosa	Tannerella forsythia	Corynebacterium matruchotii	Streptococcus sanguinis	Actinomyces sp. oral taxon 414	Veillonella parvula	Prevotella intermedia	Aggregatibacter actinomycetemcomitans	Fusobacterium nucleatum	Neisseria mucosa	Desulfobulbus oralis	Treponema denticola	Streptococcus oralis	Lautropia mirabilis	Streptococcus gordonii	Actinomyces oris	Actinomyces sp. oral taxon 171	Haemophilus parainfluenzae	Streptococcus mutans	Actinomyces viscosus	Actinomyces naeslundii	Pseudopropionibacterium propionicum	Neisseria elongata	Desulfomicrobium orale	Actinomyces sp. oral taxon 897	Actinomyces sp. oral taxon 848	Prevotella denticola	Aggregatibacter aphrophilus	Parvimonas micra	Scardovia inopinata	Streptococcus sobrinus	Treponema sp. OMZ 838	Filifactor alocis	Neisseria sp. oral taxon 014	Olsenella sp. oral taxon 807	Selenomonas sputigena	Streptococcus cristatus	Prevotella melaninogenica	Streptococcus intermedius	Capnocytophaga gingivalis	Bifidobacterium dentium	Tannerella sp. oral taxon HOT-286	Fusobacterium sp. oral taxon 203	Prevotella oris	Rothia mucilaginosa	Campylobacter gracilis	Cardiobacterium hominis
FG01	0.000389819	6.34E-05	0.027325598	1.07E-05	0.11181293	0.031258495	0.017609518	0.083055468	0.000321622	0.000234327	0.005174299	0.041636656	5.23E-06	2.84E-05	0.112329724	0.025217001	0.006396691	0.040538536	0.071177768	0.027571437	0.000163863	0.045939924	0.034804799	0.001806945	0.00601943	2.88E-06	0.005618797	0.000753214	0.000269298	0.002417574	7.94E-05	1.57E-06	6.05E-05	1.84E-05	2.98E-05	0.002339959	9.61E-05	9.62E-05	0.002622687	0.00676244	0.002522747	0.002336035	3.20E-05	0.00171154	5.35E-05	0.000699581	0.002315803	0.003558077	0.002183857
FG02	0.000140743	0.000798446	0.113279399	0.000258775	0.073218063	0.015028204	0.016153812	0.012778507	0.010355562	0.000392511	0.040929773	0.056893536	4.65E-05	0.000146569	0.074368578	0.003479828	0.004356962	0.002165268	0.01576147	0.023656094	0.000462165	0.009129145	0.001924898	0.017921757	0.056241068	7.26E-06	0.001092512	0.003860012	0.00101585	0.00326732	0.00064259	5.32E-06	0.0001079	0.001697615	0.00011609	0.007090775	0.000822508	0.001255038	0.001694322	0.000320071	0.000789581	0.015557996	1.13E-05	0.014619989	0.00043405	0.005036193	0.00271127	0.004486223	0.03197548
FG03	0.000103292	4.11E-05	0.126483898	9.21E-06	0.010767722	0.097873091	0.001310217	0.031462757	0.00010251	0.000112848	0.005838814	0.117009453	2.26E-06	5.66E-05	0.080939826	0.061290045	0.029036223	0.007959121	0.010846863	0.08438451	7.71E-05	0.007436754	0.006886328	0.015245585	0.010303473	1.48E-06	0.000635128	0.000398486	2.99E-05	0.002453377	5.19E-05	8.08E-06	6.47E-05	1.11E-05	3.28E-05	0.00812418	1.39E-05	6.14E-05	0.003114741	6.24E-05	0.0009126	0.017115785	5.13E-06	0.000889405	4.45E-05	7.91E-05	0.001471974	0.000941442	0.014504473
FG04	0.000228477	0.000152906	0.029457243	3.67E-05	0.033253858	0.083973732	0.004635834	0.073314696	0.000852638	0.000221149	0.011149449	0.072208332	4.94E-06	1.45E-05	0.035350052	0.024888682	0.068299156	0.018736851	0.039367639	0.047474587	0.000106646	0.030786787	0.016365743	0.025990984	0.019897509	3.09E-06	0.001858889	0.000925119	0.000258405	0.002364221	0.000369465	2.47E-06	6.55E-05	3.81E-05	2.60E-05	0.036940913	0.00012342	2.71E-05	0.006433277	0.014780532	0.004221874	0.020263001	1.26E-05	0.001236581	0.000319761	0.000893601	0.000267586	0.005606683	0.015816446
FG05	0.000126178	0.0002344	0.043231865	4.85E-05	0.061903987	0.105322152	0.00764306	0.059614993	0.001529652	0.000579297	0.004734227	0.083153369	8.53E-06	3.92E-05	0.039432312	0.042662886	0.026842724	0.019389459	0.037977327	0.093760999	0.000132434	0.01891229	0.016776124	0.002755844	0.02249028	4.14E-06	0.002161272	0.0009272	0.000499186	0.00620205	0.001464085	2.03E-06	4.64E-05	1.32E-05	2.35E-05	0.009073346	1.81E-05	0.000253493	0.009392975	0.012148494	0.002216196	0.017758978	9.59E-06	0.000214088	7.32E-05	0.005935963	0.004016647	0.003919393	0.00498122
FG06	0.000431017	5.61E-05	0.059353441	1.04E-05	0.30716923	0.010322203	0.012133261	0.040694776	0.000243404	0.000517164	0.01352834	0.010400761	1.34E-05	3.61E-05	0.037684544	0.011649123	0.002934204	0.023286019	0.093477141	0.0083151	7.83E-05	0.054094106	0.019848142	0.004851365	0.012453538	1.49E-05	0.004160642	0.012096723	0.00018171	0.007107775	4.64E-05	2.11E-06	2.46E-05	1.73E-05	2.33E-05	0.000749185	0.000160771	8.42E-05	0.005604204	0.00114282	0.00609537	0.005489388	2.63E-05	0.005200029	0.000141517	0.0010689	0.00066627	0.010105781	0.003096942
FG07	0.000287288	0.000556626	0.003397075	0.000276965	0.012200549	0.040635162	0.196832509	0.140544869	0.016101091	6.29E-05	0.016739073	0.005419958	7.78E-06	0.0004	0.050459515	0.015205636	0.035683309	0.027595091	0.036953726	0.014125589	0.000138213	0.035832154	0.022978523	0.008190068	0.000685054	5.70E-06	0.005103702	0.00052111	0.01458884	0.001712867	0.001387906	7.47E-06	7.83E-05	0.001985903	0.000409322	0.000463329	0.011233753	0.008338219	0.002759863	0.015972508	0.007551855	0.000875578	9.24E-06	0.002584517	0.000184361	0.006105089	0.000158089	0.009547311	0.000669646
FG08	8.83E-05	3.19E-05	0.052693247	1.10E-05	0.058650346	0.086423376	0.005983649	0.052868868	0.000103229	0.00017661	0.002638658	0.050172329	2.14E-06	1.40E-05	0.178604923	0.065674475	0.026878269	0.017659344	0.028855614	0.071569351	0.00020327	0.029560297	0.015609058	0.000627729	0.013562454	1.81E-06	0.00160461	0.00047239	4.41E-05	0.004020431	1.54E-05	4.67E-06	8.82E-05	6.43E-06	8.57E-06	0.005662584	1.19E-05	9.36E-05	0.004220402	0.000421216	0.000959402	0.007050348	5.66E-06	0.001518476	4.90E-05	3.40E-05	0.000909437	0.000952256	0.002295881
FG09	0.000215035	0.000115017	0.063275257	4.94E-05	0.03719135	0.043306706	0.008952315	0.017906782	0.000453209	0.000478633	0.004246156	0.077060922	5.72E-06	0.000120264	0.157737692	0.026581508	0.012127936	0.004158246	0.0126854	0.106920759	0.000121945	0.011846581	0.003553362	0.00913419	0.051780253	4.24E-06	0.002490831	0.000473992	0.000564796	0.00987326	6.29E-05	1.88E-06	8.30E-05	9.77E-05	4.86E-05	0.018878443	0.000712435	0.000248935	0.005057466	0.000691584	0.001466168	0.016277168	1.25E-05	0.00100435	0.00015598	0.000201448	0.005120019	0.001362787	0.006623921
FG10	0.002365134	0.000323771	0.001271526	8.98E-05	0.097386181	0.025294846	0.029082303	0.205537144	0.009281384	3.00E-05	0.009113209	6.31E-05	6.54E-06	8.20E-05	0.079486951	0.008551608	0.042541662	0.048158974	0.049157116	0.007348356	0.000147017	0.029678658	0.040931532	0.000680624	0.000239284	3.27E-06	0.002111745	0.00024161	0.002110582	0.000264513	0.002572644	5.13E-05	0.000129639	0.00012484	4.08E-05	3.82E-05	2.22E-05	0.001357395	0.001583664	0.008124228	0.015690927	0.000668118	7.13E-06	0.001197872	0.000374521	0.027539793	0.000234485	0.006221229	0.003036306
FG11	0.000360053	0.000540554	0.008891651	0.000426128	0.064922959	0.014405421	0.045637015	0.181449377	0.007973905	9.82E-05	0.016112047	0.008706483	2.28E-05	0.000401842	0.067299735	0.012552936	0.006316725	0.036367516	0.052378118	0.001326298	0.000203619	0.046372875	0.031642261	0.007256861	0.002600159	9.33E-06	0.018567587	0.002023067	0.009157771	0.000853349	0.000619391	1.45E-05	6.01E-05	0.000671828	0.000156507	0.001159945	0.002385455	0.002463635	0.009451458	0.027452893	0.004778858	0.003426306	2.41E-05	0.00354715	0.00019093	0.005548485	0.000186627	0.006307025	0.012248819
FG12	0.000144013	0.000568471	0.018687544	0.000384272	0.029536048	0.064653339	0.046708241	0.030833092	0.005309307	0.000638904	0.031269135	0.024906261	4.67E-05	0.000987424	0.06515531	0.038600697	0.01070063	0.01742232	0.0339082	0.031863133	0.000154167	0.023886445	0.014757084	0.002710142	0.022302592	3.50E-06	0.017001151	0.002813897	0.005838164	0.013805198	0.000796074	3.07E-06	6.36E-05	0.004241439	0.000189347	0.003456806	0.004356349	0.004595893	0.005024213	0.002318862	0.004974373	0.0215038	1.05E-05	0.01971687	0.002826339	0.009585283	0.001635981	0.001477882	0.026824619
FG13	0.000169095	8.20E-05	0.080339089	7.79E-05	0.002833536	0.089081535	0.008857885	0.102342799	0.001411632	0.000214244	0.013343435	0.050235511	9.66E-06	3.52E-05	0.025937439	0.074645036	0.011425973	0.066034202	0.094589476	0.020739174	7.59E-05	0.031126736	0.057861667	0.00996559	0.007052412	5.52E-06	0.003495737	0.001500319	0.010889866	0.015494457	5.21E-05	2.76E-06	3.68E-05	0.000134142	2.13E-05	0.00657709	0.000155068	0.000252877	0.001462683	0.015314784	0.002264008	0.008529965	1.17E-05	0.000554274	0.000196384	0.0145061	0.000618356	0.008325763	0.002040949
FG14	0.000264862	0.000321152	0.081341141	0.000120871	0.145412539	0.030287341	0.037694772	0.024588502	0.004601197	0.000235749	0.023266006	0.038793564	2.70E-05	7.53E-05	0.037974766	0.01317648	0.002510261	0.019111976	0.07095655	0.008107174	8.53E-05	0.053546387	0.016069569	0.006408145	0.007712664	1.08E-05	0.004575837	0.003946365	0.001979386	0.034766397	0.000562167	3.39E-06	3.72E-05	0.000522038	5.57E-05	0.006720702	0.003179438	0.004303106	0.00120792	0.000510114	0.00308992	0.006646799	1.46E-05	0.009554838	0.000250941	0.00362134	0.000595759	0.005355413	0.005774678
FG15	7.82E-05	2.75E-05	0.072722181	3.66E-06	7.93E-05	0.125405344	0.002995657	0.114900747	0.00063623	5.97E-05	0.000228403	0.015365693	9.11E-06	8.44E-05	0.10747438	0.015965155	0.023912414	0.008664958	0.055767809	0.006419008	0.000154798	0.064310322	0.00753674	0.002790777	0.017834664	1.17E-06	0.001883857	0.000142864	0.000182736	0.000504128	8.92E-05	2.10E-05	0.000147072	6.28E-06	4.33E-05	0.060792601	2.83E-06	9.80E-06	0.004212724	0.008939993	0.005128198	1.90E-05	1.30E-05	7.38E-06	7.11E-06	0.000203845	0.000459358	8.79E-05	0.0033027
FG16	0.000312933	0.000405511	0.039228176	0.000114659	0.10766013	0.021440779	0.035483602	0.063167801	0.00105004	0.000328086	0.019189822	0.029253486	3.58E-05	4.44E-05	0.058176021	0.015049253	0.005768523	0.019647164	0.05129075	0.040416805	5.02E-05	0.053828032	0.016923897	0.007812706	0.020057756	1.15E-05	0.004955285	0.002756252	0.005198831	0.010394614	7.49E-05	2.49E-06	4.54E-05	2.37E-05	4.51E-05	0.004698619	0.001208216	0.000981208	0.004504687	0.003720182	0.002873036	0.018959487	0.000372526	0.024043382	0.000216106	0.00680221	0.000777021	0.009816052	0.013557115
FG17	0.000425172	0.000549547	0.002122096	0.000152831	0.037469923	0.029383763	0.166434774	0.055450048	0.010673172	0.00030254	0.044011346	0.004977228	1.05E-05	3.75E-05	0.017722103	0.007570207	0.023895632	0.027228348	0.045147524	0.013238247	6.31E-05	0.053849228	0.022695017	0.00115215	0.003362823	3.30E-06	0.011069889	0.000577085	0.003174837	0.002741404	0.001024194	3.21E-06	2.73E-05	0.000121622	0.000135758	0.00050402	0.001098728	0.001469468	0.003649392	0.020914839	0.002924984	0.004384172	9.18E-06	0.02704183	0.000323285	0.002837508	0.000219746	0.005067641	0.007450972
FG18	0.000113648	0.000143657	0.035125633	9.57E-05	0.101392831	0.056717069	0.027766672	0.0383561	0.000767913	0.000773453	0.009636462	0.00169541	2.16E-05	7.09E-05	0.071375204	0.052840801	0.018838876	0.036277503	0.059603822	0.042080016	0.013014586	0.023519759	0.032446017	0.008912177	0.035152949	7.23E-06	0.003819636	0.001165335	0.000110416	0.006937378	9.01E-05	3.23E-06	8.29E-05	1.91E-05	5.17E-05	0.000680042	0.000981667	0.000440665	0.010639981	0.00151105	0.001991803	0.020478808	1.42E-05	0.01080926	0.000908261	0.00120827	0.000396729	0.002012348	0.014344276
FG19	8.30E-05	0.000149171	0.174138428	2.57E-05	0.000325359	0.082677408	0.003592249	0.02687375	0.000274846	0.000242669	0.007595827	0.038478741	1.09E-05	8.23E-05	0.090847881	0.041255255	0.009254498	0.052671915	0.059748102	0.007612159	4.63E-05	0.047356456	0.046490511	0.006838618	0.028346883	1.64E-06	0.002077103	0.00031692	4.10E-05	0.01507199	8.74E-05	1.05E-05	4.97E-05	9.84E-06	3.87E-05	0.011418178	9.59E-06	1.27E-05	0.001985123	0.000151842	0.000906684	0.015373611	8.92E-06	0.000804565	0.000102119	0.000620666	0.000932547	0.001122821	0.0163387
FG20	7.24E-05	0.000125136	0.110834162	2.14E-05	2.73E-05	0.023299827	0.002477836	0.017526577	0.000318223	0.000368723	0.017632998	0.00193719	1.46E-05	2.43E-05	0.089756404	0.029038915	0.106630716	0.013953339	0.080925312	0.140935803	5.85E-05	0.037364786	0.012315064	0.004768822	0.03222063	2.75E-06	0.001490786	0.000123428	8.09E-05	0.005097443	8.36E-05	1.26E-06	5.28E-05	5.50E-06	2.24E-05	0.00065687	8.61E-06	1.86E-05	0.001073345	6.64E-05	0.001004279	0.037608151	8.54E-06	0.000365159	0.000132488	0.000219155	0.000462965	0.001926719	0.011288654
FK01	0.000191761	6.16E-05	0.118162571	7.26E-05	0.013394272	0.096112348	0.004018181	0.114576954	0.002340103	5.12E-05	0.004451479	0.034928927	1.40E-06	0.000157799	0.052851743	0.00057028	0.065688145	0.087895033	0.061873402	0.026342835	0.000540989	0.029772321	0.074185763	0.000695318	0.015817978	1.33E-06	0.002009891	0.002736503	0.000547728	0.000870266	0.0009115	1.97E-05	0.001839882	7.83E-05	2.16E-05	0.004156231	0.000162337	4.00E-05	0.00237213	0.000703792	0.00291572	0.005927188	1.95E-05	0.001495125	8.81E-05	0.000521772	0.023522929	0.000976555	0.000278768
FK02	0.000139683	7.43E-05	0.077137973	8.74E-06	0.009540069	0.046274538	0.011515992	0.149691037	0.000993715	1.19E-05	0.000346253	4.30E-05	2.40E-06	2.24E-05	0.039058798	0.008873347	0.018766253	0.059548869	0.078797672	0.001547891	0.090675793	0.047464978	0.050746409	0.000239983	0.000252352	1.29E-06	0.003135103	0.000173465	0.001667022	6.54E-05	0.0001059	0.000180787	0.025779607	5.30E-05	1.94E-05	3.40E-05	8.61E-05	0.000232968	0.001504756	0.001687759	0.0014199	0.000259243	8.53E-05	8.65E-05	5.91E-06	0.000596635	0.002213383	0.004624783	0.000230876
FK03	0.000188056	0.000389407	0.020188513	0.000129006	0.069519777	0.038719045	0.053501871	0.16301869	0.006061885	0.000109259	0.004726258	0.011363799	6.13E-06	0.000222325	0.050065807	0.004873786	0.032143974	0.05818205	0.054946175	0.016054498	0.001423589	0.030494769	0.049823863	0.000372434	0.001802735	6.52E-06	0.00271275	0.000789786	0.015748019	0.001166866	0.000680398	0.000110356	0.003056595	0.000220647	3.45E-05	0.000896656	0.005305077	0.000167276	0.009197859	0.01301636	0.002561931	0.000508024	0.006014387	0.001120401	0.000366045	0.005664281	0.00044323	0.007504382	0.000715312
FK04	0.006811723	0.000534344	0.041977301	0.000317612	0.075386202	0.02342438	0.064674693	0.065729072	0.008658412	0.000136197	0.017712556	0.034961463	9.00E-06	0.000213351	0.031811847	0.004792614	0.048325736	0.031743688	0.03769446	0.01709484	0.001294475	0.020459015	0.026933264	0.00184524	0.004223738	4.35E-06	0.010548991	0.032655049	0.034156899	0.004212147	0.002323741	0.005438463	0.002628192	0.000665591	0.000186426	0.002831582	0.011017168	0.001696546	0.005334021	0.008379317	0.001710311	0.009682425	0.003443925	0.006345236	0.000640537	0.010555873	0.014719784	0.005861966	0.000269376
FK05	0.129930595	9.50E-05	0.087695812	2.92E-05	0.025275832	0.020633327	0.024267388	0.046127301	0.004989815	7.01E-06	0.004867174	4.53E-05	5.44E-06	2.87E-05	0.014289995	3.38E-06	0.015975349	0.030149595	0.034812892	0.000319566	0.125121568	0.017861739	0.025326061	0.000525921	0.000115448	3.26E-06	0.00353856	0.000154253	0.000180243	1.56E-05	0.001508918	0.082314261	0.000481858	0.000195415	0.000805292	3.01E-05	5.72E-05	0.001252032	0.000990069	0.000126388	0.000470011	0.002837049	0.013667062	0.000858725	7.72E-05	0.002313606	0.001357084	0.003980645	0.00132934
FK06	0.000605226	0.0002991	0.003635426	0.000575603	0.101301754	0.00847252	0.105186456	0.045127155	0.005020418	0.000131824	0.014524377	0.002347445	7.43E-06	0.000660878	0.01343034	0.005420282	0.007194679	0.063487928	0.114135891	0.000839331	0.001217717	0.126734963	0.056204621	0.004159689	0.002043076	5.27E-06	0.01810439	0.007650275	0.001299239	0.00119025	0.000256223	2.06E-05	3.48E-05	0.001052438	0.000306525	0.000571371	0.005951093	0.004749265	0.013833398	0.002714333	0.000594127	0.001049963	0.000152504	0.016086466	0.000356588	0.002069424	0.000967083	0.006265363	0.001337165
FK07	0.000456423	0.000375216	0.027567511	0.000357024	0.065878321	0.017889097	0.204990125	0.045983236	0.004434953	0.000286882	0.019938533	0.015014398	8.05E-05	0.000766499	0.040599678	0.002339131	0.016157176	0.037062881	0.046985793	0.004613058	0.000222804	0.035406104	0.031993774	0.0019014	0.008463432	4.75E-06	0.010075886	0.000934915	0.005748334	0.001507929	0.001540374	5.44E-06	3.05E-05	0.00260257	0.000156288	0.001379398	0.008718181	0.007365165	0.010782995	0.005609176	0.000802883	0.004713958	3.86E-05	0.035326459	0.00033777	0.003402327	0.006530774	0.009486993	0.002567874
FK08	0.006657925	0.000105906	0.114140944	0.000201884	0.021805073	0.013168702	0.016055582	0.085640013	0.003445943	3.20E-05	0.00796597	0.003458418	2.97E-06	0.000236422	0.043382209	0.00152707	0.035242105	0.08234317	0.086406646	0.002552104	0.025891121	0.0351631	0.070392136	0.000229549	0.001200356	2.29E-06	0.004737355	0.005090376	0.004147997	0.000350645	0.001044128	6.56E-05	0.078988452	0.000556008	0.00026799	0.000510353	0.005400712	0.002790478	0.003702393	0.001735743	0.005669042	0.002788781	0.001101493	0.000366174	0.000442464	0.001800662	0.001308808	0.004789969	0.00010336
FP01	8.97E-05	0.064209099	0.000297854	0.026200685	0.011599043	0.012568137	0.034909292	0.043527527	0.081024991	0.015357773	0.042190261	0.032168318	0.020462459	0.042239591	0.015589586	0.000404001	0.027472713	0.015745731	0.018079631	0.002573332	0.000621509	0.012615863	0.013782144	0.001975619	0.004104844	8.94E-05	0.025247634	0.000175931	0.002175882	0.001651563	0.015050562	3.07E-06	3.82E-05	0.013722921	0.023573879	0.002167593	0.000391434	0.002240853	0.003985329	0.015055642	0.013354347	0.001531379	5.21E-06	0.008188165	0.006916138	0.006508394	0.0001262	0.003359542	0.000959334
FP02	0.000306458	0.003439639	0.002766347	0.061328779	0.019430796	0.002232952	0.044892324	0.021823379	0.06521959	4.63E-05	0.038713824	0.00062666	0.031852283	0.059161723	0.036225392	0.000648273	0.00601605	0.021845931	0.027162965	0.00024573	0.000308338	0.019720457	0.019038473	0.000627599	0.000444124	0.000143421	0.008439526	0.000916908	0.04204164	0.0002388	0.026899263	0.000173256	3.22E-05	0.045685545	0.027263748	0.000127799	0.056487466	0.032275263	0.003712386	0.002919752	0.001068317	0.000399136	0.003586467	0.003222569	0.000589072	0.010002592	0.005350746	0.004446171	0.00021707
FP03	7.34E-05	0.201943781	0.000422351	0.0022827	0.000527257	0.001509313	0.00979585	0.006037428	0.11061381	0.0002704	0.057983949	0.001696526	0.035174275	0.178643168	0.0016508	0.000657752	0.001931224	0.001465434	0.004391992	0.000568059	0.000296164	0.004311268	0.0012514	0.005000149	0.001495771	0.000105258	0.002456371	0.000868796	0.000857101	0.010642574	0.034764147	5.80E-06	1.25E-05	0.037796403	0.047261882	0.000592417	0.003783043	0.000480036	0.000634889	0.000610092	0.008224279	0.00047265	1.11E-05	0.000949344	0.01283048	0.009753993	0.000410656	0.003312856	0.000305046
FP04	0.000124392	0.04503248	0.04358519	0.052947528	0.002161115	0.008162273	0.028098653	0.058335039	0.019763874	5.53E-05	0.050615153	0.089546712	0.025693534	0.01843952	0.069843112	0.001749905	0.013922648	0.001008853	0.003162174	0.020710063	0.000212308	0.00318275	0.000899218	0.000565323	0.010495999	0.000150891	0.001515462	0.000627052	0.004469069	0.001370078	0.024502822	5.72E-06	6.91E-05	0.021297521	0.016633915	0.012891868	0.009273902	0.008500428	0.000644926	0.005194325	0.002965038	0.008233666	0.000149956	0.007285294	0.011222917	0.001910149	0.000457143	0.006065588	0.000110675
FP05	0.000194788	0.004707831	0.006857264	0.048168135	2.71E-05	0.000604204	0.015325138	0.014079757	0.093615999	3.47E-05	0.081743841	2.75E-05	0.013425503	0.063212363	0.004100471	1.08E-05	0.001042477	0.026407773	0.026362683	0.000325549	0.000193886	0.015679545	0.022122884	0.000766527	4.87E-05	0.000265579	0.005746251	9.11E-05	0.018471508	0.001919475	0.047277159	2.48E-05	2.93E-05	0.052569355	0.074344146	3.16E-05	0.004430529	0.029415266	0.000334567	0.001878894	0.006405013	0.000434666	0.016933042	0.001306253	0.002281546	0.024526173	0.005929315	0.007223394	5.28E-05
FP06	0.007827487	0.308202675	0.005261019	0.07014079	0.02277674	0.010225404	0.010944741	0.009847329	0.026712293	2.07E-05	0.064110511	0.005783818	0.025912903	0.063352976	0.002692913	0.000945879	0.003395105	0.002451243	0.007410962	0.000564653	0.000188722	0.007836186	0.002048333	0.001269871	0.000731061	0.00014712	0.002012404	0.00106413	0.005609846	0.000220113	0.081412422	6.18E-06	9.46E-06	0.006521309	0.025527769	0.001150486	0.003299294	0.023102748	0.00076699	0.001407284	0.002109602	0.00102984	5.11E-05	0.000433418	0.001296975	0.006595562	0.00032084	0.002912269	0.001344881
FP07	0.000419002	0.221214733	0.001864042	0.092415188	0.001109505	0.001833876	0.038097196	0.003396436	0.073475874	0.003804149	0.045269095	0.000131031	0.052626436	0.082287138	0.003750663	7.13E-05	0.000208946	0.001596614	0.003273363	0.000883902	0.000406973	0.001605312	0.001262004	8.59E-05	6.14E-05	0.000312586	0.004189283	0.000268724	0.009521754	0.006434018	0.014153544	2.02E-05	7.59E-06	0.027862176	0.051143641	2.63E-05	0.009547664	0.010242609	0.000109007	0.001874036	0.001870705	0.000143801	0.000153054	0.000222641	0.000974588	0.008434643	0.000142505	0.002176628	1.74E-05
FP08	0.003725002	0.00165124	0.004420377	0.071677487	0.049964127	0.009578956	0.100030243	0.007646034	0.018060323	0.00103931	0.049454627	0.001466689	0.021608281	0.035261914	0.031928529	0.000870654	0.00557183	0.001585455	0.007668551	0.002338667	0.000295369	0.007188632	0.001461833	0.002788564	0.0005329	0.000147905	0.014944602	0.006468533	0.000909948	0.010231946	0.002322773	2.03E-05	3.09E-05	0.030535571	0.017027195	0.000423406	0.037053553	0.007909614	0.058070655	0.001526734	0.001927624	0.004391679	2.52E-05	0.017880188	0.006920637	0.004618173	0.003064065	0.010594424	0.005162111
FP09	0.000333348	0.056312072	0.004029038	0.07622799	0.005972277	0.000376953	0.01684182	0.026548394	0.028448777	3.25E-05	0.06471524	3.71E-05	0.066737318	0.081877539	0.004494825	6.25E-06	0.004823051	0.017270125	0.023568003	1.22E-05	0.020831751	0.010544317	0.014551989	0.000139811	7.38E-05	0.000176544	0.024583165	0.000313857	0.010854425	2.96E-05	0.01617375	0.00017642	0.002348179	0.048037845	0.060473924	3.22E-05	0.007720604	0.002012832	0.000178294	0.000990423	0.003614477	0.000194037	0.027469474	0.000243389	0.010500462	0.007755339	0.000126692	0.003019873	1.85E-05
FP10	0.00010425	0.003096622	0.003750256	0.145644402	0.001051881	0.002285235	0.013673899	0.015831165	0.063655614	0.009192788	0.120170904	0.003877673	0.046073704	0.056662565	0.004734291	0.000179267	0.002383969	0.001403795	0.003879879	0.003698406	0.000200779	0.004640521	0.001211842	0.012154271	0.000629915	0.000231668	0.002234488	0.001262588	0.005872772	0.002088869	0.082912701	1.10E-06	2.21E-05	0.015492489	0.018097094	0.000873166	0.002120309	0.00434873	0.00133264	0.000686177	0.013544276	0.001194191	1.32E-05	0.001242179	0.054579212	0.010667737	0.000901849	0.008274943	0.001849479
FP11	3.11E-05	0.37784271	0.000523211	0.172245489	0.000459228	0.000253034	0.001953771	0.000636448	0.00407269	8.52E-05	0.072724854	2.92E-05	0.086216787	0.006097446	0.000140521	1.86E-05	0.000235892	0.00106284	0.001091572	7.82E-05	9.30E-05	0.000685703	0.00083226	0.000245549	7.29E-05	0.000728922	0.000682081	0.001143241	0.000668078	0.004920886	0.059106162	2.17E-06	6.28E-06	0.048183442	0.006290119	2.63E-05	0.000684496	0.001823149	0.000125551	0.00099427	0.003387953	0.000145833	1.21E-05	8.16E-05	0.017523578	0.001711361	0.001785967	0.003792132	2.49E-05
FP12	0.004601196	0.084131889	0.006651972	0.053069952	0.035606045	0.002959191	0.081490292	0.023370789	0.056406165	0.000129236	0.046890453	0.000101964	0.009022479	0.045394067	0.019180502	0.000964485	0.015181422	0.004932934	0.017997131	0.000366032	0.000807061	0.014148453	0.00443553	0.000814999	0.001073368	3.11E-05	0.012933943	0.020370182	0.003669885	0.001075912	0.017181827	4.78E-06	4.29E-05	0.061427834	0.027136125	4.55E-05	0.022480793	0.007064915	0.003691051	0.003259791	0.001064006	0.002420675	0.000106848	0.008340685	0.002496283	0.011471545	0.000239747	0.005944127	0.003546857
FP13	0.019940344	0.003896146	0.000109844	0.004166817	0.000162372	0.000497929	0.02893984	0.005207941	0.050329942	1.02E-05	0.058202261	1.50E-05	0.000587689	0.011705586	0.014949928	1.82E-05	0.003066058	0.000867939	0.001656005	1.82E-05	0.000255685	0.002624827	0.000827616	0.000126684	2.32E-05	3.26E-05	0.047642391	0.000110153	0.086816894	1.99E-05	0.078870264	0.000681621	8.50E-05	0.006133197	0.001207204	7.26E-06	0.012417333	0.061127576	0.00049762	0.00499984	0.007029562	0.000129619	0.056391609	0.000964651	0.001110183	0.054457826	0.000335867	0.002044244	1.14E-05
FP14	0.001493762	0.105417842	0.007344089	0.093624372	0.011959766	0.009015942	0.059142347	0.044533836	0.037615155	0.004509711	0.037079528	0.002441455	0.037209471	0.126235182	0.00932301	0.00058861	0.004464657	0.003896157	0.006062644	0.001167938	0.000548776	0.006023777	0.003282796	0.003469202	0.000717199	0.000184859	0.002885813	0.000138258	0.005718644	0.000206516	0.005199839	5.03E-06	1.82E-05	0.044704579	0.014670388	0.000214444	0.01262785	0.015754212	0.007194229	0.00328299	0.003107799	0.001893452	3.19E-05	0.006250597	0.005067576	0.004817359	0.001697571	0.010698624	0.000119501
HG01	0.000287752	0.000201775	0.060409575	3.52E-05	0.036547114	0.066823039	0.018198127	0.050232787	0.000625548	0.000341796	0.014498013	0.002438545	4.80E-06	3.96E-05	0.034342204	0.082864991	0.010119106	0.022208688	0.0722429	0.007506863	0.017311377	0.056156942	0.020056877	0.010509637	0.009998579	1.28E-05	0.005817302	0.002245934	0.000194283	0.012970004	6.47E-05	0.000650133	0.000106852	1.76E-05	4.58E-05	0.001017824	0.002442109	0.000855982	0.013522886	0.00105012	0.011410935	0.026776423	6.46E-05	0.005101341	0.000106925	0.004102938	0.003295909	0.004833083	0.00794751
HG02	0.00032193	0.000684161	0.013366402	0.000491951	0.095285124	0.010356001	0.129363811	0.008596433	0.011661643	4.86E-05	0.043516405	0.000835216	1.87E-05	0.002443444	0.026757363	0.006031613	0.003124665	0.021902241	0.071300815	0.000142522	9.48E-05	0.073411425	0.018516524	0.021223107	0.000551596	5.69E-06	0.028721943	0.010216608	0.015757692	0.000389825	0.013878835	2.90E-05	4.28E-05	0.001370407	0.000282198	0.008369707	0.058140657	0.009582231	0.001623589	0.000836828	0.000962566	0.002688566	1.34E-05	0.028405228	0.002999022	0.008978576	0.000328188	0.009060315	0.007286998
HG03	0.000240751	0.00057245	0.007154429	0.000215841	0.071373272	0.049002825	0.076440191	0.050413317	0.004284582	0.000539533	0.048275235	0.006891711	1.44E-05	0.000320682	0.020663088	0.049144551	0.011698033	0.028930116	0.039734744	0.009057577	7.77E-05	0.034291849	0.025238446	0.021347907	0.016767827	9.65E-06	0.011071452	0.004226345	0.000543434	0.012895491	0.002258731	7.94E-06	5.11E-05	0.000596676	0.000273941	0.008704458	0.001193215	0.00362919	0.033744856	0.001775177	0.002193719	0.010671524	1.92E-05	0.014828203	0.00216614	0.002104413	0.000186277	0.002703073	0.006524426
HG04	5.57E-05	0.004830803	0.073345948	0.001552881	0.005627452	0.178426232	0.003852305	0.0007157	0.000979415	0.000805363	0.008668833	0.014502269	0.000375221	0.001250984	0.023981625	0.178116596	0.015696039	0.004256191	0.009196722	0.006991777	0.000109499	0.010854172	0.003685477	0.020448759	0.105912878	3.73E-06	0.002431855	0.002974764	0.000131686	0.035159995	0.001151862	3.21E-06	0.000101358	0.000657167	0.000538094	0.003558435	0.000429798	0.000224846	0.004246101	0.00029731	0.00217135	0.006857053	5.56E-06	0.002481158	0.001030266	0.000204379	0.002462469	0.00029152	0.015562634
HG05	0.000326532	0.000752076	0.016253869	0.000259207	0.151098633	0.020636479	0.218361276	0.005508352	0.007666299	0.000374274	0.026499705	0.012146765	1.58E-05	0.000192976	0.024999871	0.019449007	0.002622596	0.004310966	0.023883555	0.002801036	3.71E-05	0.015754188	0.003826976	0.007649999	0.014474759	4.01E-06	0.008375985	0.00086909	0.000561959	0.002138789	0.000678182	1.76E-06	2.46E-05	0.001483231	6.19E-05	0.004280801	0.002962508	0.001834273	0.019491214	0.005726507	0.000338148	0.002944871	1.44E-05	0.047601686	0.000429132	0.001544718	0.000302631	0.008990855	0.014064662
HG06	0.000801129	0.000255797	0.048255924	9.27E-05	0.032094493	0.027784166	0.056288212	0.041136425	0.005734365	0.000311454	0.035075344	0.014408955	1.42E-05	9.38E-05	0.039785833	0.076390907	0.008232771	0.019590413	0.057810597	0.0136605	0.000139432	0.051656561	0.016722026	0.018196672	0.005338792	1.06E-05	0.009909621	0.005566129	0.016899557	0.004343722	0.002745137	7.12E-06	5.06E-05	0.000156416	5.13E-05	0.024930697	0.012563295	0.000239157	0.003122921	0.000728601	0.005955619	0.009279253	5.90E-05	0.003922903	0.000395343	0.009361879	0.000647697	0.009283269	0.009898719
HG07	0.000274632	3.20E-05	0.054038113	6.05E-06	0.030658562	0.067109189	0.014690538	0.03421747	0.00062729	0.000134746	0.001075281	0.145382338	1.43E-05	2.89E-05	0.04883421	0.069371935	0.035404421	0.053499302	0.069925083	0.038918605	0.001328493	0.025095946	0.046750364	0.000500541	0.012485712	1.43E-06	0.004385547	0.000250642	4.84E-05	0.001467466	0.000205746	2.00E-06	9.08E-05	1.60E-05	1.33E-05	0.014193081	3.19E-05	0.000105786	0.001180953	0.000565315	0.002143593	0.011001567	2.39E-05	1.10E-05	1.17E-05	0.0009567	0.014218614	0.001875359	0.007068923
HG08	0.000428646	0.000477762	0.010338516	0.000127701	0.109334411	0.039836138	0.053380274	0.05305234	0.004952553	0.001299335	0.012991857	0.090752191	1.86E-05	8.10E-05	0.015605013	0.030260653	0.010763193	0.014252296	0.034679382	0.006156831	0.000138119	0.025923683	0.012355932	0.013860858	0.026724816	1.70E-05	0.002745322	0.012538901	0.009049203	0.011142228	5.95E-05	2.43E-05	4.07E-05	0.000811848	3.96E-05	0.015414007	0.004784667	0.002276986	0.018925336	0.00691629	0.0010737	0.008199153	2.02E-05	0.032511344	0.000134349	0.001715776	0.000670653	0.007859907	0.029903646
HG09	0.00455117	0.000322147	0.037378853	0.00033037	0.034310563	0.095523622	0.040047279	0.03317479	0.005457285	0.00022762	0.029374811	0.017139927	1.27E-05	0.000372212	0.012030477	0.077499192	0.011618315	0.009683761	0.035556435	0.007936513	0.000234606	0.031178382	0.008472381	0.009622853	0.014194471	7.20E-06	0.032742253	0.001534254	0.000560028	0.002724968	0.006273531	5.02E-06	6.42E-05	0.001355462	0.000280378	0.003050243	0.009366708	0.004260895	0.00827103	0.000491916	0.005616939	0.011672164	4.02E-05	0.005228646	0.002036722	0.004954672	0.000419948	0.005087838	0.008004624
HG10	0.000115451	3.51E-05	0.095164806	1.81E-05	0.018044038	0.097685082	0.008806313	0.06736188	0.000263131	8.88E-05	0.003549749	0.012719278	1.90E-06	2.92E-05	0.056407618	0.070564664	0.07002868	0.058362945	0.083526472	0.025563594	0.000281897	0.054467454	0.050204124	0.000685976	0.009117651	4.62E-06	0.003025868	0.000486486	0.000747577	0.001862041	0.000246541	2.65E-06	5.06E-05	1.52E-05	1.93E-05	0.001664591	1.25E-05	0.000219752	0.020234279	0.003353659	0.005039872	0.009906159	1.46E-05	1.75E-05	3.43E-05	0.000323236	0.000980111	0.001309466	0.001708038
HG11	0.000289955	0.000155189	0.03818404	7.08E-05	0.081097405	0.081189013	0.097319912	0.045590046	0.004229917	0.000205279	0.029382894	0.001222135	1.03E-05	8.01E-05	0.032993991	0.013871112	0.043132881	0.035669107	0.079822795	0.013601208	0.000151835	0.061018792	0.030369562	0.002724908	0.005185502	5.81E-06	0.016061206	0.001194779	0.000963262	0.002300038	0.00527301	6.71E-06	5.08E-05	0.000364494	0.000124703	0.00019149	0.004172597	0.002791694	0.017963505	0.001869503	0.007356215	0.00407674	1.47E-05	0.003323602	0.000257084	0.00165021	0.000291297	0.00287883	0.002653574
HG12	0.000515176	0.000380978	0.034828904	0.000229795	0.080932138	0.052116721	0.088878113	0.015077172	0.006808514	0.000621213	0.026700708	0.007869057	2.63E-05	0.000181375	0.015840821	0.129112101	0.007270191	0.012264331	0.040531446	0.001915558	0.000639892	0.039139191	0.010627778	0.016555882	0.048291701	1.01E-05	0.004032693	0.003307305	0.003674965	0.016849559	0.000598753	1.90E-05	5.17E-05	0.000659418	9.89E-05	0.002473792	0.004735903	0.003947028	0.009530384	0.000988873	0.00064294	0.009971746	1.15E-05	0.016617676	0.000423472	0.006030982	0.000374432	0.004568749	0.013361274
HG13	0.000218625	0.000704803	0.010620276	0.000338872	0.101906357	0.02348454	0.099935404	0.023193837	0.010883397	0.000215127	0.043857414	0.011721102	3.73E-06	0.000166608	0.007468781	0.016966597	0.016994472	0.036614024	0.042298694	0.000717283	0.000109633	0.034124294	0.032104764	0.02204356	0.007599466	3.32E-06	0.062065785	0.000387216	0.005967793	0.007832495	0.004481443	2.09E-05	3.13E-05	0.000639898	0.000195008	0.003036381	0.01102003	0.00240109	0.023103214	0.000977254	0.007062962	0.013996988	8.75E-06	0.007072176	0.000515102	0.015855683	0.000200023	0.004620526	0.004266608
HG14	0.000300902	0.0004525	0.0320422	0.000123623	0.056584248	0.074032194	0.022258256	0.075351762	0.003336721	0.0002764	0.023067345	0.046040743	2.63E-05	6.72E-05	0.022887969	0.017898153	0.023158473	0.018109892	0.043038992	0.010972027	0.002455109	0.034305618	0.01546676	0.033553788	0.023851473	1.09E-05	0.003886377	0.022884235	0.000329401	0.003281755	0.001914494	2.21E-05	4.78E-05	4.48E-05	5.38E-05	0.019864205	3.01E-05	0.002649814	0.009332231	0.001248093	0.014497885	0.022145966	1.77E-05	0.003555469	0.00036255	0.005398357	0.000725166	0.003286144	0.018979187
HG15	0.000369806	0.000371796	0.033490851	0.000357226	0.06851871	0.014296839	0.171846081	0.044995275	0.00403652	0.00022801	0.028898733	0.001649094	1.51E-05	0.000207967	0.024182447	0.065353575	0.002137027	0.009702376	0.047347945	0.016933598	0.000141867	0.05408896	0.008565239	0.01479188	0.007242808	5.61E-06	0.033897971	0.002748916	0.000421904	0.005241606	0.001552431	7.53E-06	4.05E-05	0.000739896	0.000459361	0.001392227	0.004607114	0.002063322	0.003504875	0.001221717	0.000636126	0.001258108	1.92E-05	0.003331878	0.001627842	0.000923768	0.000408187	0.00305049	0.007276995
HG16	0.000691352	0.000375176	0.051319287	0.001610103	0.086970393	0.014477696	0.057416285	0.040490018	0.005553092	6.31E-05	0.022568024	0.011455775	1.87E-05	0.000742633	0.031488328	0.058658711	0.001873344	0.044475796	0.072280957	0.001496845	6.50E-05	0.058690472	0.03873666	0.004211192	0.03374137	9.04E-06	0.01054342	0.004872548	0.000983928	0.000943785	0.001398915	3.75E-06	2.44E-05	0.00338254	7.96E-05	0.001648812	0.005531256	0.004939709	0.003848588	0.00075719	0.002673985	0.005651573	4.44E-05	0.007350122	0.00083593	0.003045963	0.006858489	0.007126031	0.010742367
HG17	0.000389376	0.000461493	0.016362826	0.000171276	0.09659007	0.034727788	0.167298409	0.038691659	0.004956962	0.000205	0.020801743	0.004919153	8.82E-06	0.000143325	0.026561389	0.00781788	0.014306602	0.039242778	0.0644872	0.006602668	0.000211745	0.048654028	0.033514716	0.002210574	0.004705982	4.86E-06	0.006350066	0.001024415	0.007133553	0.002291964	0.002865069	2.40E-06	4.34E-05	0.000767858	0.000119913	0.000698011	0.017350988	0.002921037	0.015235813	0.004106612	0.002810528	0.003031611	2.56E-05	0.021001425	0.000228412	0.003366706	0.00030176	0.008924335	0.001644668
HG18	0.000303256	0.000224213	0.019603085	5.25E-05	0.04302488	0.043088195	0.009705332	0.048434363	0.000456792	0.000321996	0.013100581	0.034186549	5.80E-05	2.44E-05	0.027994396	0.042604832	0.010374489	0.023281512	0.0892726	0.001795576	0.020279605	0.040511756	0.020763034	0.017101272	0.034768029	6.56E-06	0.003793746	0.00550633	0.000302051	0.002816446	0.000204335	2.03E-05	6.60E-05	1.45E-05	3.11E-05	0.014294598	3.66E-05	4.12E-05	0.006634956	0.006002475	0.004272758	0.056552804	2.39E-05	0.009584658	0.000228496	0.000170536	0.000335248	0.002965431	0.038147818
HG20	0.000446826	1.36E-05	0.057885013	6.04E-06	0.064303171	0.073945832	0.014977717	0.124443845	0.000107128	5.02E-05	0.001353461	0.069564645	9.32E-06	6.62E-06	0.135618106	0.00838264	0.016453471	0.025532795	0.039951417	0.009741242	0.006492319	0.015135613	0.021656529	0.001300507	0.011952046	3.34E-06	0.005056215	0.000690708	0.000125314	0.000293043	1.58E-05	1.92E-05	8.71E-05	5.85E-05	1.81E-05	0.007534871	0.000871932	0.000176469	0.005863754	0.000940694	0.003890854	0.001575685	3.27E-05	4.87E-05	1.34E-05	0.00076339	0.006843264	0.002824139	0.002017435
HG21	0.000325098	0.000451156	0.036014768	0.000283584	0.052299607	0.050145242	0.052717211	0.003891316	0.001424838	0.001145993	0.049253356	0.004073674	3.08E-05	0.000857765	0.032664839	0.045548378	0.009503186	0.008790151	0.026292828	0.025131006	9.08E-05	0.033724676	0.007547007	0.043081047	0.006196193	1.42E-05	0.010993897	0.012171073	0.001013111	0.031818352	0.004020692	9.38E-06	5.84E-05	0.002611303	0.000191173	0.006843545	0.030005293	0.000698155	0.004602077	0.00115604	0.003677112	0.01569047	1.79E-05	0.013362656	0.001725956	0.001098982	0.000318653	0.00783751	0.023558025
HG22	7.25E-05	0.000229013	0.133629629	4.81E-05	0.007169858	0.023537077	0.001313729	0.00505246	0.005899431	0.000861027	0.009494079	0.04560767	1.32E-05	0.000100541	0.047764244	0.090391635	0.002640796	0.001931628	0.008357089	0.071979867	6.33E-05	0.010705832	0.001684732	0.028115662	0.031513834	4.49E-06	0.001727914	0.000138102	0.000147731	0.042397721	0.00054822	4.37E-06	6.20E-05	0.000227697	7.65E-05	0.073037549	1.70E-05	4.46E-05	0.00318453	0.000202697	0.002043353	0.018153329	5.86E-06	0.000748763	0.00096384	0.000435597	0.001307449	0.000747866	0.020832882
HG23	1.19E-05	0.000173056	0.014573203	2.27E-05	0.000404344	0.102081748	0.000709654	0.076151138	0.000546615	0.001818616	0.006075182	0.186558814	1.41E-06	1.89E-05	0.059763223	0.037093004	0.026166086	0.014997185	0.013986352	0.033061162	7.35E-05	0.007461044	0.01304524	0.000338981	0.038100328	1.36E-06	0.000328455	9.64E-05	0.000106448	0.085140088	0.000183639	5.55E-06	0.000143402	5.60E-06	4.03E-05	0.01437836	5.77E-06	8.43E-06	0.002149505	0.002891416	0.001557108	0.011106708	4.98E-06	3.64E-05	8.30E-05	0.000301461	0.000679265	0.000126708	0.000825553
HG24	0.000429047	0.000318374	0.044100946	0.000481905	0.058169978	0.055867149	0.067546723	0.040263509	0.003153887	0.000208497	0.013878399	0.034099995	2.09E-05	0.000588295	0.022990913	0.004883349	0.027104755	0.048679013	0.146977602	0.009733845	8.89E-05	0.062226741	0.043244566	0.007175472	0.010801536	1.57E-05	0.005375899	0.006011179	0.004337818	0.001573946	0.001497105	1.38E-05	8.81E-05	0.001145694	0.000537761	0.005053487	0.003904856	0.003323597	0.010552845	0.001170594	0.000949922	0.001099504	2.28E-05	0.003129415	0.000152641	0.002568467	0.000592394	0.00275127	0.00649908
HK01	0.003227635	0.000491948	0.046499098	0.000143709	0.081406921	0.018485834	0.034930034	0.076573632	0.00423286	0.000347063	0.012520232	0.024928455	1.14E-05	0.000116055	0.03906324	0.001892777	0.05907471	0.036667041	0.069693708	0.022016184	0.033745578	0.048703783	0.031292454	0.000982647	0.004348989	3.75E-06	0.005363996	0.014805965	0.00250512	0.002496001	0.001127679	0.001070093	0.009098363	0.000608077	6.45E-05	0.002938526	0.002748484	0.00217512	0.018836354	0.006381062	0.003128054	0.00784492	9.47E-05	0.00085931	0.000119733	0.003699579	0.004166301	0.0037554	0.003218221
HK02	0.152506822	0.000179487	0.01294193	0.00088811	0.021435689	0.038823294	0.027283046	0.062179293	0.003266037	0.000123927	0.011791189	0.008288922	5.84E-06	0.000107114	0.016281325	0.015819505	0.042396095	0.082685037	0.107367061	0.004965157	0.011208463	0.082779608	0.070959654	0.006905563	0.004390377	4.99E-06	0.003377815	0.003511527	0.00165144	0.008472941	0.000656478	5.66E-05	7.93E-05	0.000359828	3.53E-05	0.000691023	0.005542432	0.003338476	0.002228912	0.001072786	0.005918285	0.002507764	0.000101532	0.003561374	0.001350981	0.000895138	0.000221519	0.003073678	0.00390741
HK03	0.000227764	0.00026536	0.093911355	4.70E-05	0.095560273	0.060075682	0.0051188	0.027053688	0.00072245	0.000221411	0.004691392	0.038854703	1.34E-05	5.17E-05	0.07839978	0.005407176	0.008139403	0.046951304	0.130359491	0.002720251	0.001998218	0.055806804	0.040849381	0.009256248	0.016757455	6.46E-06	0.002274201	0.007156176	0.001467498	0.002945724	0.000109247	1.22E-05	5.59E-05	4.06E-05	3.74E-05	0.00717638	0.000385647	0.000729635	0.013940974	0.000802016	0.005027674	0.008251775	0.000117475	0.001440317	7.09E-05	0.002171202	0.000730573	0.001609968	0.00950432
HK04	0.018988377	0.000275483	0.000880049	9.86E-05	0.013098114	0.018406534	0.041893142	0.142712454	0.003854875	0.000128189	0.012644267	0.000383891	2.85E-06	4.12E-05	0.053148947	0.006456763	0.077872381	0.081067304	0.074956028	0.026945724	0.001786536	0.031238622	0.072017144	0.003817437	0.000306553	4.15E-06	0.002582445	0.001231567	0.005508398	0.001700466	0.000182369	0.000196842	0.025017876	0.000129443	5.50E-05	0.003088927	0.002347006	0.001813747	0.002842103	0.044095459	0.0015414	0.002641256	0.001078049	0.009184282	0.000189364	0.001881532	0.000111303	0.003631064	0.001285843
HK05	0.441273107	0.000238201	0.004484976	7.54E-05	0.001016794	0.000817011	0.031805999	0.068067909	0.005971601	1.42E-06	0.000223047	0.000523817	4.14E-06	1.11E-05	0.013373652	0.000160596	0.003350561	0.003975898	0.005312701	8.46E-05	0.13926351	0.0032359	0.003267984	0.000256196	7.49E-05	2.37E-07	0.001461941	0.001564763	0.029340523	6.45E-06	4.09E-05	0.018575421	7.22E-05	4.50E-06	1.03E-05	7.23E-05	0.003601903	0.001957049	0.001006435	0.013715918	0.002446415	0.000392286	0.038588396	0.000124546	2.49E-06	0.002956026	0.002152452	0.00114874	4.69E-05
HK06	0.005598014	0.000369941	0.035173842	0.001591749	0.013700368	0.015897462	0.162137297	0.032049017	0.015635167	0.000214741	0.024240424	0.028871433	2.29E-05	0.001260056	0.040489215	0.006811384	0.00389436	0.006822267	0.010698647	0.025537466	0.018615123	0.008796024	0.00595171	0.046969852	0.014543797	1.22E-05	0.027843468	0.002453079	0.007795108	0.008125776	0.002082034	3.82E-05	0.00017807	0.002563644	0.000201177	0.003572209	0.007608205	0.010078161	0.001208559	0.016811156	0.003540822	0.003034449	0.003526548	0.004309726	0.000877812	0.007665538	0.014337257	0.007668929	0.006656736
HK07	0.035837679	0.000486405	0.062506176	0.000101365	0.034369935	0.027754105	0.082104473	0.079260549	0.007073195	6.79E-05	0.04071924	0.000664451	1.29E-05	0.000210261	0.055061009	7.39E-05	0.003882435	0.017998425	0.062372324	0.012226453	0.01697634	0.013010508	0.015013933	0.010951365	0.003250109	1.69E-05	0.004066198	0.004035798	0.003877353	0.00327579	0.000896945	1.62E-05	4.59E-05	0.000933062	6.13E-05	0.000174235	0.002570503	0.002168857	0.021303073	0.001219551	0.00930739	0.030893956	0.001037966	0.028124807	0.000638406	0.002561247	0.001007928	0.008484222	0.008895942
HK08	0.26800422	0.000236767	0.01352141	0.000116781	0.022516718	0.007135124	0.141886619	0.017957031	0.004203663	8.87E-05	0.009116605	0.001620066	0.000138709	0.000113284	0.01636596	0.004037052	0.016996706	0.007079029	0.021183394	0.004518744	0.01710132	0.027774611	0.005944152	0.013405212	0.002311861	6.12E-06	0.005297961	0.005169233	0.018391953	0.002730975	0.002845278	0.010254614	5.40E-05	0.000366952	0.000107893	0.002106057	0.032104088	0.003504291	0.008241734	0.001798114	0.001048839	0.003340011	0.010138052	0.002868299	0.000912899	0.00753923	0.001825434	0.007194425	0.002648653
HK09	0.006450121	0.004370888	0.003456781	0.000841995	0.028834276	0.008801938	0.178901611	0.050230632	0.013423913	0.000123896	0.018515373	0.000597707	1.55E-05	0.000948172	0.02675415	0.005491304	0.01576227	0.016339785	0.020299565	0.001492927	0.005429631	0.018387288	0.014067291	0.005198392	0.000742343	6.52E-06	0.075500165	0.000645026	0.010469857	0.000963418	0.003922144	1.94E-05	7.14E-05	0.001216017	0.000651413	0.004280507	0.021313187	0.016082859	0.009987393	0.00948302	0.000754842	0.001316768	0.019087669	0.007036908	0.0001434	0.007279754	0.000428621	0.008157256	0.001152008
HK10	0.013024091	0.000313855	0.011813496	0.000292702	0.02654721	0.025665747	0.21537059	0.088088343	0.005436428	6.80E-05	0.022428066	0.002884794	2.55E-05	0.000623345	0.030088925	0.004418477	0.01857258	0.04143378	0.047319375	0.007030044	0.006503316	0.042215101	0.035615673	0.003813264	0.003299126	3.86E-06	0.022970659	0.003873114	0.004773127	0.000487528	0.000804657	0.00412863	3.16E-05	0.000928218	0.000356832	0.000601772	0.004860342	0.014338268	0.004699931	0.003937161	0.000362373	0.004034952	0.001480884	0.009482795	0.000275578	0.002373763	0.000777628	0.004418141	0.003561861
HK11	0.000288964	0.000699319	0.001677568	0.000376343	0.041825362	0.04012666	0.161009854	0.026324575	0.008690397	0.000149641	0.035959921	0.000851877	1.49E-05	0.000137259	0.010845207	0.034472551	0.010380702	0.026263808	0.037160034	0.000661179	0.026165542	0.034075289	0.022330246	0.025166942	0.00053744	5.55E-06	0.092377979	0.008859676	0.001221389	0.003824623	0.00247679	0.000241289	6.35E-05	8.22E-05	0.000170987	0.001017599	0.018757942	0.006950282	0.005755363	0.005640945	0.000805626	0.004347618	3.74E-05	0.01351305	0.001015179	0.004992147	0.000125163	0.008267945	0.003547044
HK12	0.004758261	0.000447935	0.032354369	7.39E-05	0.095472273	0.018154944	0.044253684	0.049389	0.002692292	3.03E-05	0.022603841	0.007895978	6.71E-06	1.42E-05	0.003117776	0.015495141	0.039288141	0.099956102	0.108926406	0.00734257	0.001292257	0.07224706	0.086556367	0.00175335	0.001384231	2.98E-06	0.015416665	0.000256525	0.009671101	0.000191614	0.001199129	3.01E-05	7.75E-05	8.14E-06	5.26E-05	0.000929038	0.002293396	0.000924765	0.022120161	0.000411173	0.001478783	0.008168917	0.003188927	0.000251167	0.000531228	0.008767363	0.000708055	0.006122754	0.005542554
HK13	0.002743322	5.22E-05	0.12413539	3.74E-05	0.01773193	0.013287538	0.040492006	0.142327039	0.001970683	1.68E-05	0.001514629	0.001100216	1.67E-06	1.94E-05	0.101447603	0.006475372	0.051342368	0.035072654	0.06708618	0.003140634	0.005109652	0.026911758	0.029795105	0.002630058	0.000622175	1.33E-06	0.005239794	0.000741213	0.007040137	0.000127478	0.000223197	0.002070622	0.026124684	1.51E-05	1.61E-05	0.003978677	0.003530063	0.000206762	0.00137638	0.011135632	0.006145129	0.001365831	0.001414135	9.11E-05	2.23E-05	0.002661483	0.000595636	0.004388204	0.000267947
HK14	0.418932073	8.15E-05	0.015348479	0.000166884	0.057284266	0.012610609	0.048160235	0.078360677	0.001125388	8.32E-05	0.004894203	0.000258225	2.36E-05	0.000145111	0.023421573	0.001186339	0.01100818	0.015873889	0.016048988	0.006372891	0.054734362	0.010316058	0.013664016	0.000439987	0.0004019	3.79E-06	0.007497302	0.00273	0.005853052	0.000469343	5.66E-05	0.002121865	0.001306461	0.000363525	8.03E-05	6.25E-05	0.003461358	0.000918579	0.006399546	0.001991345	0.000289878	0.001758914	7.50E-05	0.006333425	7.21E-05	0.00077588	0.000205373	0.003997914	0.002444545
HK15	0.000106487	0.000392848	0.109451705	7.03E-05	0.065399399	0.037955523	0.006548342	0.050709929	0.001825428	0.000307516	0.02532038	0.014725778	1.88E-05	2.31E-05	0.072880927	0.014220798	0.017080906	0.071812909	0.070251975	0.003475022	0.000100366	0.035822519	0.061799766	0.002360061	0.005195568	4.99E-06	0.002251316	0.00252092	0.000504564	0.002468449	0.000852904	3.21E-06	6.50E-05	7.12E-05	6.27E-05	0.00203549	5.79E-05	0.001111872	0.030320683	0.006470379	0.001689646	0.017973387	8.68E-06	0.010982043	0.000274001	0.002244779	0.001543345	0.002840321	0.01001041
HK16	0.000857841	0.000387155	0.006434728	0.000152504	0.114940323	0.018002404	0.172740953	0.036149603	0.00725133	0.000255666	0.016455299	0.005933146	6.72E-06	7.59E-05	0.028444517	0.02245531	0.028515005	0.051403715	0.047725381	0.001519502	0.004180969	0.02068034	0.042862	0.001089396	0.001657579	3.49E-06	0.04282063	0.001388079	0.001898818	0.002057514	0.000830634	5.59E-05	7.60E-05	0.000492491	0.000104875	0.000463637	0.006767864	0.002830308	0.009550017	0.001793943	0.000829777	0.006284069	0.0002056	0.020442988	0.000372464	0.002289266	0.00039282	0.007139604	0.001173388
HK17	0.000721055	7.66E-05	0.051896529	5.15E-05	0.041515804	0.050332739	0.093456083	0.062705799	0.001868416	1.02E-05	0.009873634	8.37E-05	3.24E-06	3.73E-05	0.012074916	0.000634482	0.033211902	0.148788292	0.112631444	0.000478774	0.000210028	0.043344329	0.124365624	0.000385257	0.00039359	3.40E-06	0.014463541	0.000420982	0.008345645	3.53E-05	0.000888491	1.99E-05	0.001470505	0.000288113	7.15E-05	6.22E-05	0.003518703	0.001581923	0.008251665	0.006669433	0.001622741	0.007075754	0.000814032	0.001667185	0.000152621	0.002192332	0.000747598	0.006364035	0.001244119
HK18	0.072317531	0.000385853	0.05512505	0.002319747	0.063461705	0.028417122	0.024559606	0.034804875	0.006458217	0.000196066	0.017748853	0.010972641	7.72E-06	0.001500089	0.013187808	0.015801973	0.004292918	0.097562731	0.111040966	0.00220761	0.022032191	0.041152338	0.083908174	0.0035367	0.004957542	6.55E-06	0.014424985	0.004736941	0.006069916	0.001824684	0.003803177	0.000428696	4.16E-05	0.001248673	0.002051246	0.002602936	0.003524565	0.006559177	0.008050804	0.002837375	0.002735722	0.004574138	3.52E-05	0.0022975	0.000827854	0.003817121	0.002416609	0.004136927	0.001358947
HK19	0.001627406	0.001004933	0.015360828	0.001652323	0.092979383	0.042085849	0.098912613	0.026174796	0.004735161	0.000329782	0.043796255	0.013672836	2.10E-05	0.007241037	0.012608682	0.015694877	0.006091835	0.012791237	0.041804422	0.004097499	0.004213153	0.05434626	0.0107684	0.025307647	0.03086291	7.85E-06	0.02668207	0.002225473	0.000559326	0.015433076	0.008525804	6.37E-06	4.75E-05	0.001413733	0.000466257	0.001384947	0.002382371	0.001498838	0.012104367	0.00079712	0.00448269	0.014135396	9.44E-06	0.014155762	0.001324304	0.00120683	0.000292748	0.003942478	0.005820648
HK20	0.289768018	0.000241453	0.017864741	0.000286538	0.035039877	0.015642824	0.05209232	0.044180561	0.007489671	4.70E-05	0.008531564	0.005392502	1.30E-05	0.000236228	0.014683999	0.014626116	0.018718015	0.040663265	0.066488196	0.005212514	0.005257658	0.034599474	0.035115724	0.008572011	0.002766345	8.45E-06	0.005558109	0.032806043	0.01258049	0.002438244	0.000345243	0.003329441	4.42E-05	0.000684321	6.48E-05	0.002384529	0.004698025	0.003112938	0.002922499	0.001665748	0.000568967	0.001834994	0.003516768	0.004502538	0.000108017	0.002862914	0.000236287	0.006101362	0.006872626
HK21	0.000288973	0.000231806	0.03760683	5.00E-05	0.032570233	0.035625266	0.008714863	0.070235949	0.000624577	0.000212377	0.01108195	0.089699698	1.62E-05	7.41E-05	0.124378683	0.072236718	0.015574378	0.008389049	0.017118932	0.066914585	0.000554856	0.011500278	0.007271191	0.00653654	0.039849719	1.21E-05	0.002797296	0.004023136	0.000277839	0.003373375	5.17E-05	9.04E-06	0.000106861	1.97E-05	7.15E-05	0.015364915	0.00010178	0.001299148	0.006622402	0.003238192	0.004283563	0.006598788	1.84E-05	0.000422961	0.000100733	0.000439177	0.000483565	0.008324185	0.006563965
HK22	0.02753593	0.000799101	0.015502016	0.000362455	0.071262329	0.010328324	0.193209391	0.042593816	0.005624026	9.47E-05	0.008266804	0.008110105	0.000104892	0.000289925	0.042282721	0.007693733	0.019192056	0.048909237	0.045961567	0.00258336	0.00520548	0.020069571	0.041741181	0.00169267	0.001833443	2.56E-06	0.033632675	0.003291896	0.021947209	0.000680266	0.000524398	0.003410603	0.000385672	0.000477453	0.000171857	0.000695616	0.011810825	0.003901423	0.006234001	0.006303268	0.000716978	0.003983674	0.011069799	0.003832156	8.72E-05	0.002892089	0.003911017	0.004921374	0.000680266
HK23	0.053179037	0.000352108	0.029035146	9.30E-05	0.013724431	0.051028263	0.015622169	0.056586075	0.003401449	0.000115506	0.013966556	0.061565091	5.66E-06	3.03E-05	0.024353346	0.042603883	0.073670704	0.057817988	0.071547942	0.031712152	0.007724754	0.044857122	0.049997754	0.000878607	0.023870228	5.32E-06	0.003437179	0.003888825	0.004465026	0.001332515	0.001368777	0.005221207	0.001762936	4.37E-05	5.68E-05	0.004545867	0.002315317	0.001698263	0.003472776	0.009883778	0.003445895	0.00609662	0.006000143	0.001181279	0.000134802	0.00258878	0.002891385	0.002408467	0.001073757
HK24	0.087141635	0.000345965	0.01834886	0.000129575	0.057558697	0.025664878	0.041076334	0.050269101	0.006842619	0.000338923	0.015596016	0.05598104	1.36E-05	8.94E-05	0.046037921	0.022536604	0.00340162	0.004053606	0.009361328	0.028254458	0.004380924	0.010673526	0.003345452	0.005036741	0.006442965	3.77E-06	0.050879455	0.002519328	0.001542278	0.012082736	0.000525172	2.66E-05	0.006205956	0.00055396	9.10E-05	0.01041094	0.000964712	0.001506448	0.005811654	0.001044598	0.003912933	0.008744101	7.44E-05	0.011918683	0.000175658	0.004318559	0.000382978	0.003453731	0.00917581
HK25	0.000744394	0.00037415	0.007400777	0.00027617	0.089323985	0.021249754	0.077009477	0.114037306	0.008352031	0.000196211	0.028414308	0.001293143	7.50E-06	9.14E-05	0.02955856	1.23E-05	0.033645606	0.055845858	0.053363411	0.020082755	0.003382222	0.027197154	0.047522937	0.000586933	0.002630204	3.97E-06	0.017555257	0.005849043	0.009580589	0.002013341	0.004188617	3.84E-06	0.004827848	0.000490718	0.000144418	0.000165904	0.005709603	0.002400598	0.016811682	0.027630092	0.002830826	0.004776307	0.000102894	0.005977582	0.000223495	0.008709988	0.000532241	0.009401328	0.000664246
HK26	0.000277704	0.000140237	0.151588956	0.000151123	0.031754713	0.023285686	0.013288226	0.060815745	0.001045882	0.000147129	0.005074485	0.003104986	6.38E-06	5.38E-05	0.095401992	0.001445077	0.091398833	0.073290056	0.081227962	0.027622462	0.001101989	0.040920157	0.062134886	0.001813738	0.001223159	2.32E-06	0.004582271	0.002828055	0.000322925	0.001990757	0.000486738	2.32E-06	7.56E-05	0.000373814	3.58E-05	0.000733844	0.000349336	0.000432756	0.003442211	0.002054401	0.003606604	0.002460876	1.57E-05	0.003501217	4.12E-05	0.001412353	0.008826995	0.000963363	0.001366681
HK27	0.042222854	0.000310392	0.013474962	0.000215464	0.073029603	0.039967059	0.037240921	0.080789896	0.002535426	0.000299876	0.029877577	0.008972816	6.15E-06	0.000465981	0.026098653	0.01448411	0.047945821	0.062344876	0.06508339	0.014444194	0.007024624	0.032480675	0.053345305	0.012342486	0.001256732	3.79E-06	0.004487052	0.005672893	0.001326265	0.002581208	0.000500461	5.01E-06	0.0013023	0.000794829	0.000288573	0.000986114	0.001475129	0.002699671	0.02166883	0.000292794	0.001721282	0.005095316	0.000220472	0.01578734	0.000474708	0.001642665	0.000285283	0.005773972	0.005082011
HK28	0.000267201	0.006039315	0.044351771	0.001884498	0.14031408	0.014452356	0.065055607	0.064273632	0.013055019	0.000180514	0.021878677	0.00123232	9.49E-06	0.002732498	0.037191431	0.008129967	0.014284052	0.02086735	0.032294178	0.007879953	0.00027556	0.025718676	0.017776266	0.000954693	0.002720101	1.05E-05	0.080407807	0.001097639	0.00886207	0.001393016	0.003018484	2.22E-05	0.002909819	0.002120894	0.001038751	0.000328061	0.012636419	0.005520034	0.002957718	0.006527228	0.00035727	0.005449124	0.000725717	0.012116011	0.000266356	0.007901554	0.001361178	0.006480738	0.001183669
HK29	0.012422596	3.02E-05	0.146088744	1.17E-05	0.050555889	0.007604075	0.006530985	0.059801444	0.000639666	4.46E-05	0.00086883	9.59E-05	1.57E-06	1.63E-05	0.068645305	1.40E-05	0.043166105	0.10215967	0.094831771	0.00109537	0.044307787	0.036869826	0.087672086	0.000133801	0.000464045	2.92E-07	0.003081502	0.001004323	0.000331177	0.000299565	0.000284166	0.000145933	0.007801335	3.86E-05	3.69E-05	7.54E-05	0.000143191	0.000319454	0.001646438	0.001588287	0.00143378	0.002685699	0.000107379	0.000266143	8.52E-06	0.000840309	0.01593093	0.000909251	1.96E-05
HK30	0.089293341	5.37E-05	0.027093225	2.60E-05	0.012457843	0.06615698	0.00537079	0.052525874	0.000413808	0.000322681	0.005820088	0.026403711	2.47E-06	1.56E-05	0.101386627	0.029138456	0.131568166	0.030276031	0.033208176	0.071463273	0.027489857	0.019623846	0.025561196	0.001445407	0.005508247	4.95E-07	0.007178229	6.74E-05	0.001750169	0.00449625	5.88E-05	7.57E-06	0.000151317	8.86E-06	2.46E-05	0.002919474	9.89E-05	0.000136319	0.002766919	0.001170542	0.002392166	0.004399727	0.004608166	0.000982447	4.64E-05	0.000320107	0.001555591	0.000380347	0.000544385
HK31	0.000469542	0.000541304	0.002944811	0.000643664	0.153566993	0.010244076	0.110798527	0.036755355	0.005244236	0.000282351	0.026296855	0.004871576	1.01E-05	0.000403337	0.01798471	0.012134765	0.010690454	0.034135702	0.051374702	0.002512206	0.001198506	0.05199614	0.02933534	0.00246713	0.001728228	6.89E-06	0.005803774	0.004094406	0.002884162	0.001590417	0.000124194	7.42E-05	0.000160662	0.001057096	0.000114177	0.001180194	0.003714077	0.006086594	0.012290574	0.012295974	0.000270769	0.003686374	2.70E-05	0.037575802	0.000368512	0.003686765	0.000126385	0.010243606	0.003341104
HK32	0.00038854	0.001957073	0.0034999	0.001019251	0.138162476	0.014756217	0.175857495	0.01898204	0.010605566	0.000150258	0.021111524	0.002106823	1.83E-05	0.001059922	0.01090845	0.005438793	0.004345809	0.027534054	0.041526045	0.001449138	0.002659065	0.043870811	0.023125335	0.011516584	0.001337777	8.96E-06	0.048262535	0.007758869	0.007475349	0.00094873	0.000545393	3.78E-05	0.000363342	0.002137264	0.00049339	0.002120606	0.014127029	0.006785279	0.005381294	0.002093125	0.000296372	0.001398996	4.52E-05	0.017941735	0.000282167	0.005392118	0.000186279	0.008536456	0.003658867
HK33	0.000333326	0.000467243	0.018828016	0.001112238	0.07968276	0.033072012	0.049731942	0.016308191	0.007197796	0.000257894	0.025588178	0.008475652	1.39E-05	0.000289385	0.045850564	0.014727559	0.015459914	0.046352751	0.060303699	0.001304743	0.004050552	0.056715054	0.04106389	0.018129349	0.005063399	1.16E-05	0.030754316	0.032818303	0.004203405	0.003152266	0.001265301	0.000144379	6.02E-05	0.002053524	8.91E-05	0.006156178	0.01494057	0.003488417	0.014296725	0.004957731	0.002021824	0.003300725	0.012155004	0.013657797	0.000394949	0.005227761	0.000621037	0.005138309	0.011805253
HP01	7.96E-05	0.132700363	0.000486816	0.2400304	0.000270981	0.013868605	0.02299285	0.006625523	0.006885548	0.022472435	0.068378157	0.012958883	0.054595009	0.093893103	0.010967793	0.003712659	0.001527646	0.002405231	0.004925135	0.004481413	7.38E-05	0.003642905	0.002172596	0.004798775	0.003252503	0.000275729	0.00533672	4.42E-05	0.000752319	0.006433791	0.027016298	1.46E-06	2.01E-05	0.006144915	0.034838958	0.000954642	0.000168724	0.001477614	0.000325396	0.000493755	0.003355125	0.001869842	8.40E-06	0.000241034	0.016456802	0.001324593	3.69E-05	0.00784092	0.001737273
HP02	0.000331892	0.142134481	0.022026494	0.178705774	0.019590838	0.003936248	0.030492157	0.042589297	0.022623144	0.000159092	0.070341397	0.000316702	0.060272736	0.026003496	0.025914947	0.000176135	0.008861726	0.003922095	0.007981348	0.004087189	0.001420639	0.007386106	0.003465641	0.002242256	0.001407523	0.000322482	0.002328804	0.000275651	0.001361507	0.001064219	0.031402916	9.86E-06	5.86E-05	0.008429207	0.000420367	0.000255273	0.008289677	0.001969865	0.001522822	0.001708886	0.017153182	0.003257717	1.28E-05	0.004273994	0.00173282	0.008238178	0.002224768	0.003517066	0.001212122
HP03	4.26E-05	0.153059764	0.004517732	0.066757076	0.001080614	0.014569263	0.012916507	0.015492525	0.071657575	0.000106743	0.092022721	0.035418895	0.018974978	0.06729958	0.019269965	0.001691685	0.004905146	0.002153819	0.004684377	0.021761342	0.000194397	0.004860691	0.001839618	0.001537096	0.003311915	0.000159361	0.000727232	3.44E-05	0.002778704	0.000707893	0.032789883	7.91E-06	3.72E-05	0.042630941	0.029896902	0.002757857	0.000576913	0.001909315	0.00098668	0.001357141	0.000908193	0.001907808	9.67E-06	0.000141905	0.013198183	0.029339076	0.001144911	0.008833909	7.97E-05
HP04	5.90E-05	0.097395788	0.002166243	0.06529569	0.005852767	0.006678741	0.022620837	0.013296078	0.07505631	4.96E-05	0.102674689	0.011099438	0.005990773	0.035802507	0.006364695	1.87E-05	0.015886649	0.001383878	0.001951024	0.001880226	0.000423641	0.001691432	0.001186225	0.000894939	0.002444012	0.000246837	0.003204763	0.000554468	0.010436291	0.00019773	0.036751442	5.50E-06	5.20E-05	0.011207658	0.029971049	0.009094953	0.000830174	0.012629189	0.009196911	0.057665189	0.005163119	0.001692196	9.70E-06	0.004179511	0.002125155	0.003867757	0.001744435	0.002168764	0.00022446
HP05	0.000264753	0.001777006	0.00569586	0.030161149	0.001768432	0.060495765	0.010416332	0.06527588	0.012010614	0.000425698	0.051316083	0.060526118	0.002891031	0.001235208	0.011936629	0.010815319	0.107626193	0.004075778	0.009153199	0.015713735	0.000603035	0.0097749	0.003759046	0.020290865	0.002797468	2.51E-05	0.002080155	0.00487603	0.001142632	0.00183278	0.054136089	6.60E-06	3.35E-05	0.000375692	0.000805943	0.002801187	0.006297225	0.015627533	0.002450763	0.000579208	0.042908881	0.005419497	0.00223799	0.000848134	0.004234599	0.022827071	0.005141617	0.001483494	0.000425926
HP06	0.00015439	0.005482422	0.012553293	0.015901119	0.004223785	0.009475913	0.026034074	0.025838863	0.041783861	0.00016242	0.108152633	8.40E-05	0.018092118	0.026857742	0.037928987	0.000902632	0.028469421	0.010142897	0.013753903	0.014662461	0.002351412	0.00556282	0.00868666	0.000197313	0.000282395	6.74E-05	0.009892145	0.024243628	0.007536909	0.001368287	0.062080458	1.22E-05	5.30E-05	0.012620116	0.001401269	6.74E-05	0.002278376	0.00317986	0.000804166	0.013095714	0.002568227	0.008482942	0.005755067	0.002226849	0.013254023	0.032610896	0.046526741	0.006494896	1.84E-05
HP07	0.00088888	0.050580155	0.008814045	0.042933174	0.038689977	0.015388034	0.049319994	0.05660945	0.035537975	0.000527881	0.056542058	0.030702005	0.00979908	0.014458024	0.022501576	0.014403276	0.004193035	0.020131599	0.01996833	0.001498882	0.000133533	0.018630911	0.017918917	0.003269973	0.004235277	9.59E-05	0.020241789	0.0003635	0.004204846	0.005422488	0.005785294	1.22E-05	3.28E-05	0.02000682	0.000455487	0.002527827	0.005061906	0.011198889	0.013185912	0.004029349	0.005614521	0.010192316	0.004372284	0.017446617	0.00107855	0.010579855	0.00029055	0.01264886	0.001411342
HP08	3.59E-05	0.219516317	0.006570369	0.148587524	0.004406817	0.001279464	0.014796881	0.000947279	0.008075782	7.38E-05	0.04900935	0.000848	0.035396858	0.160926785	0.001901949	0.000403927	0.000351316	0.00034407	0.001082066	0.001175112	6.58E-05	0.001532516	0.000292184	0.007727365	0.001968328	0.000248124	0.007088502	3.38E-05	0.001142358	0.001059746	0.011302269	3.48E-06	8.41E-06	0.057818491	0.000881624	0.010282959	0.002333123	0.00424971	0.001962531	0.001680347	0.00114859	0.001333814	1.39E-05	0.001707739	0.006082236	0.001283812	0.002244279	0.003107062	0.004084197
HP09	7.97E-05	0.003268279	0.00846648	0.123823121	0.03437142	0.016423214	0.026325703	0.003613417	0.059403963	7.36E-05	0.112734499	0.001957518	0.064201656	0.027508741	0.007474586	0.003047062	0.005394474	0.010391625	0.011098528	0.000456232	0.000253236	0.007206313	0.008866103	0.002046589	0.000238465	0.000117552	0.04320798	5.57E-05	0.005174496	0.000174249	0.05729997	2.65E-06	2.13E-05	0.00051806	0.000502846	0.00017195	0.000610934	0.001035854	0.003083062	0.018646706	0.005515741	0.001173927	0.002375982	0.005102496	0.020422368	0.033041287	0.000548399	0.001938324	0.006601217
HP10	0.029883966	0.052160723	0.000608452	0.034603458	0.010291339	0.007174162	0.034132903	0.069500461	0.009446105	0.000294247	0.053146963	0.012549041	0.015653582	0.006394115	0.044530347	0.005465741	0.068058208	0.00329158	0.005857169	0.011767591	0.045105303	0.005757782	0.002827142	0.001398227	0.004855384	3.57E-05	0.038854	0.00097561	0.006997553	0.002233131	0.011078506	6.72E-06	4.15E-05	0.003049282	0.000185233	0.000909419	0.006554778	0.012189405	0.005459022	0.03915637	0.013043265	0.003095716	0.000138599	0.002541419	0.00861451	0.012383264	0.001200558	0.005475971	0.000623195
HP11	0.009792449	0.000882527	0.012759546	0.006564262	0.023752047	0.006317779	0.077062196	0.022893089	0.008774149	0.201920945	0.081826713	0.00083738	2.29E-05	0.00891374	0.019691459	0.009952456	0.00201104	0.00189369	0.006985027	0.000167808	0.000468568	0.011000965	0.001623803	0.002695218	0.010818219	1.66E-05	0.019687476	0.000566497	0.002114281	0.000139425	0.013778677	6.81E-06	1.76E-05	0.007845645	0.001172996	0.001270095	0.015911049	0.00199328	0.002090047	0.000880867	0.003193497	0.021024794	1.11E-05	0.015757848	0.000674551	0.012281186	0.001560232	0.050059388	0.005784312
HP12	0.000113677	0.006481562	0.000955558	0.034265841	0.009854643	0.035386495	0.00290086	0.043180768	0.004716921	0.001237389	0.042495646	0.01659997	0.039993908	0.020165941	0.007583317	0.029516123	0.005140501	0.002896413	0.010068101	0.00688124	0.00013091	0.013754142	0.002477558	0.12287758	0.023313057	9.53E-05	0.001555075	0.009810172	0.000624531	0.051604576	0.057850167	4.72E-06	2.97E-05	0.018737885	0.006895415	0.013983443	2.56E-05	0.000350482	0.003122101	0.001650408	0.011179583	0.003342507	1.31E-05	0.012368055	0.01332528	0.000794353	8.67E-05	0.002050086	0.049535868
HP13	8.41E-05	0.292914717	0.009758241	0.18418193	0.000479189	0.007045194	0.018161755	0.003253205	0.007336723	6.58E-05	0.068397821	0.007178226	0.059978351	0.00295523	0.006666915	0.016872857	0.001520304	0.000969368	0.002832659	0.005448072	8.31E-05	0.002207441	0.000818901	0.0028614	0.004693204	0.000315832	0.005319373	0.000802629	0.000827355	0.001196758	0.030636319	5.49E-06	1.44E-05	0.005170491	0.03809593	0.000973383	0.001704055	0.003056246	0.000875749	0.000433542	0.00059616	0.003321359	1.12E-05	0.000121831	0.013247713	0.014550136	0.002202475	0.007074252	0.00136075
HP14	0.000147763	0.001529328	0.021186537	0.051200967	0.018238197	0.038637416	0.043557673	0.012056578	0.035294598	0.000452243	0.068557722	0.005826146	8.45E-05	0.003533243	0.012253934	0.001253498	0.004118536	0.014690551	0.015357822	0.012896603	0.000373613	0.009201349	0.012743079	0.003800977	0.051708174	1.43E-05	0.012458607	0.000113041	0.002358143	0.003196533	0.082744103	6.31E-06	3.75E-05	0.036735487	0.000407011	0.001022666	0.007579144	0.018611654	0.026090291	0.008639023	0.005191573	0.020849982	1.48E-05	0.002739151	0.001395033	0.017761353	0.025091058	0.007113743	0.00230458
HP15	3.79E-05	0.272990138	0.003879995	0.11384087	0.00341576	0.004307281	0.002775305	0.020130118	0.004684669	0.002726986	0.018984689	0.029886319	0.029836106	0.174354074	0.014012952	0.00558219	0.001079741	0.002604454	0.010003161	0.006768358	0.000138007	0.014047691	0.002353072	0.001509869	0.001628297	6.25E-05	0.000540976	0.000251382	0.000305069	0.000195168	0.002879521	2.21E-06	1.39E-05	0.067804853	0.009617878	0.00200158	4.45E-05	0.000216959	0.00085994	0.000197379	0.001622928	0.002422865	6.95E-06	0.001182063	0.000929733	0.000407706	7.07E-05	0.000982789	0.000851729
HP16	0.000499001	0.002546335	0.007504197	0.028761252	0.034589614	0.009375815	0.072692492	0.073699747	0.016604262	0.000112112	0.051024782	0.009678839	0.000119417	0.008747949	0.047037843	0.000243315	0.029033496	0.011192302	0.015574896	0.033415994	0.002644226	0.009238573	0.009407276	0.000442506	0.002907217	2.33E-05	0.006823636	0.000314712	0.002071296	0.001148101	0.028352837	2.59E-05	7.51E-05	0.010748627	0.0153984	0.00078381	0.014317898	0.003090531	0.012280207	0.002013632	0.007055749	0.002302922	8.49E-05	0.002780884	0.004962441	0.011260484	0.051724435	0.010954246	0.000152632
HP17	0.001503708	0.064434444	0.004714607	0.096146476	0.001144552	0.021173848	0.022007429	0.063350677	0.031530787	4.78E-05	0.11277955	0.0121731	0.024322108	0.00233247	0.09007642	0.002268349	0.008591185	0.01074241	0.013497045	0.007340999	0.005829508	0.007561162	0.009445152	0.000713863	0.001220164	0.000159007	0.015683481	0.00060341	0.002334694	0.00032172	0.025514103	6.30E-06	6.19E-05	0.000673833	0.001159378	0.000991847	0.000536694	0.004829878	0.00136731	0.005339885	0.001719794	0.002624539	0.009499636	0.002157155	0.002045591	0.013756496	0.000366939	0.003384361	0.000464418
HP20	0.000138017	0.106810952	0.002374017	0.120080618	0.021452	0.005537832	0.038665769	0.033046712	0.01178503	0.000374956	0.044039831	0.009575972	0.010121699	0.075313063	0.012832899	0.001101095	0.009416031	0.007525138	0.031965693	0.002104191	0.000263354	0.032149539	0.006209425	0.003125646	0.013980351	8.47E-05	0.010128171	0.000474671	0.002864669	0.006210085	0.029911689	8.45E-06	3.61E-05	0.010698199	0.000587594	0.001233168	0.008045111	0.010259848	0.007972603	0.009704215	0.008707326	0.016552742	1.28E-05	0.006784472	0.000920022	0.010980703	0.000249486	0.005980938	0.002182775
HP21	0.000288475	0.002132567	0.06566649	0.000805371	0.013438311	0.031368398	0.007816073	0.058490009	0.007959462	0.001684618	0.03330722	0.06785596	4.66E-05	0.000353865	0.03537165	0.002063055	0.103605481	0.010441934	0.025711889	0.039538417	0.000209587	0.015393865	0.009016693	0.00821116	0.008667111	7.60E-06	0.037500903	0.002728998	0.001565397	0.003326964	0.005053532	9.86E-06	5.15E-05	0.00011809	0.000112593	0.009619993	0.00211818	0.002727543	0.007556534	0.006527916	0.014454158	0.008075127	0.000126092	0.004821313	0.000377548	0.019921529	0.019722369	0.002138468	0.001537754
HP22	0.0002901	0.257022583	0.000335297	0.130682839	0.00013559	0.000981716	0.06555952	0.006039552	0.003075484	9.14E-05	0.049664966	7.25E-05	0.030863101	0.105254915	0.013448673	7.15E-05	0.008041875	0.001969739	0.003060769	0.005503497	0.000210218	0.003512737	0.001673332	0.00366094	0.000109313	0.000191298	0.004537547	0.000400465	0.000383647	0.000439355	0.011920391	3.15E-06	1.58E-05	0.010870354	0.028856574	3.89E-05	0.00716737	0.000236495	0.000319531	0.0005308	0.005435177	0.000326888	2.84E-05	0.000284845	0.001064752	0.000428844	0.000698974	0.002363897	0.000249108
TG01	0.000338132	0.000537161	0.076480281	0.000300123	0.057380005	0.039942748	0.01524389	0.04815793	0.012799465	8.73E-05	0.021688641	0.007491826	3.81E-05	0.000367848	0.089054062	0.035593528	0.003334527	0.029459068	0.048285877	0.006197248	8.68E-05	0.019169087	0.025598733	0.014362673	0.001972125	2.14E-05	0.00611659	0.010347538	0.000818033	0.000411583	0.001483537	3.75E-06	4.94E-05	0.002911393	4.76E-05	0.001091994	0.00111865	0.001970447	0.001223002	0.00708044	0.00461627	0.010330656	0.001871426	0.031560128	0.000188564	0.008688666	0.002052784	0.007631521	0.02075668
TG02	0.00016069	0.000679996	0.042121018	0.002160381	0.124857384	0.023415062	0.035413702	0.031200889	0.006289145	0.000382319	0.03328937	0.020269205	2.21E-05	0.000328097	0.028763077	0.026117267	0.010169318	0.024359846	0.041732576	0.008159455	0.000565231	0.029371469	0.021572308	0.005255868	0.017629024	4.94E-06	0.004689748	0.024043009	0.007401336	0.003411435	0.000908537	2.21E-05	4.75E-05	0.0013993	9.32E-05	0.007622075	0.002283837	0.006412799	0.009239053	0.00759452	0.001231597	0.008549773	2.43E-05	0.032185969	0.000413331	0.003504274	0.000621724	0.014749043	0.01403438
TG03	0.000148004	0.000172784	0.047248904	4.36E-05	0.120676969	0.019344497	0.006963364	0.076659239	0.001305532	0.000245538	0.010125626	0.045580468	1.07E-05	1.07E-05	0.062273563	0.004076605	0.052370232	0.022874801	0.057114586	0.047447188	8.86E-05	0.06877529	0.020036305	0.006623511	0.029008678	2.98E-06	0.002318464	0.001003712	0.000281314	0.002219058	0.000302732	5.81E-06	3.52E-05	1.03E-05	2.01E-05	0.008413394	8.96E-05	0.001258854	0.027942777	0.005384298	0.002881236	0.008245701	9.03E-06	0.003237705	0.000218309	0.001026187	0.00042053	0.002505943	0.009311121
TG04	0.000189369	0.000472983	0.035948836	0.000104983	0.065233203	0.037545934	0.040832049	0.074890878	0.006913142	0.000281369	0.023689437	0.032178039	8.98E-06	0.00013784	0.032274126	0.008622675	0.060273458	0.032646614	0.085854264	0.025434712	0.000273916	0.054573546	0.027967436	0.008630369	0.007337961	6.65E-06	0.005137334	0.004067153	0.00066684	0.002353373	0.001985052	6.89E-06	0.000160279	0.001136777	0.000101216	0.008433065	0.003977076	0.00123647	0.016237999	0.00554925	0.005214508	0.00522693	1.04E-05	0.016134298	0.001816198	0.005131484	0.000421453	0.004207878	0.006457069
TG05	0.000291473	0.000633998	0.017098067	0.001389196	0.07244301	0.071719472	0.044799379	0.017285259	0.003710097	0.0006338	0.028349063	0.089986993	2.01E-05	0.001108112	0.022792377	0.010475812	0.009346528	0.022165205	0.046700186	0.00330247	0.000103787	0.046501617	0.019676109	0.005045965	0.021208865	9.60E-06	0.015246926	0.002947479	0.000410001	0.027897606	0.000983845	1.07E-05	6.58E-05	0.002333169	0.000101709	0.008351799	0.002984086	0.001836102	0.016031707	0.001349126	0.001460927	0.0073544	1.91E-05	0.013391334	0.000443542	0.001375048	0.0008296	0.003837035	0.010784006
TG06	0.000413112	0.000237679	0.106270598	0.000259021	0.037806336	0.028933959	0.044522832	0.127219888	0.008050599	1.92E-05	0.012853849	0.000251145	8.26E-06	0.00011687	0.080764501	0.010599265	0.059023666	0.045130686	0.065262137	0.005160976	0.002864979	0.026315171	0.038543509	0.003151057	0.000301704	5.97E-06	0.005015777	0.003470419	0.003080935	0.000182928	0.000718245	1.44E-05	0.000141388	0.000310723	5.60E-05	6.45E-05	0.003284696	0.003636451	0.002799175	0.000861285	0.004980716	0.006993302	2.10E-05	0.003615618	0.000127541	0.007464341	0.000787606	0.014813209	0.00119246
TG07	0.000244787	0.000238301	0.127399718	0.002231307	0.024986502	0.032774276	0.033069749	0.078413547	0.003168535	4.90E-05	0.022497797	0.034233627	7.21E-06	8.88E-05	0.103104335	0.014255644	0.008980358	0.042673604	0.074122212	0.006622334	0.004439792	0.057597907	0.036051151	0.004960474	0.00467545	1.47E-05	0.004246893	0.003007466	0.000568967	0.000598034	0.002940443	0.001259607	7.42E-05	0.000606562	3.62E-05	0.006159305	0.005704804	0.00115559	0.003376447	0.001482893	0.008461957	0.00159844	0.000102695	0.001805512	0.000255597	0.016892446	0.000914647	0.007067706	0.006227528
TG08	0.000260365	0.000496899	0.005717637	0.00012189	0.046440391	0.035405406	0.073823362	0.019686353	0.004688979	0.000734318	0.014241157	0.062114037	1.59E-05	0.000135335	0.007949334	0.097852024	0.009473361	0.012080388	0.02197344	0.006748146	4.96E-05	0.022954115	0.010727925	0.012390427	0.039286643	7.81E-06	0.003339897	0.003821338	0.000499878	0.026479262	7.10E-05	4.99E-06	3.37E-05	0.000322276	7.86E-05	0.008919703	0.002113994	0.006971155	0.005933319	0.002964083	0.000631751	0.029310506	1.26E-05	0.018767348	0.000512195	0.0011367	0.000813297	0.01223102	0.013069677
TG09	0.001004437	0.000865423	0.033333	0.000565324	0.085556054	0.028862846	0.06195562	0.023756764	0.010562382	0.000448503	0.025600772	0.00923553	7.24E-05	0.001811206	0.03656032	0.025920626	0.015370804	0.036129743	0.071826712	0.027133097	0.000293149	0.0518015	0.03115926	0.012261158	0.013514479	1.33E-05	0.008093055	0.013363393	0.002173496	0.005112301	0.001983754	1.72E-05	5.04E-05	0.001784623	0.000107553	0.009131514	0.012084708	0.000448625	0.013773484	0.002455548	0.003858736	0.005856026	2.45E-05	0.008746786	0.001071018	0.004702576	0.000618734	0.007292992	0.015825526
TG10	0.000158321	0.000279869	0.023991965	0.000177622	0.097578191	0.036904054	0.059334692	0.082543705	0.008358307	1.73E-05	0.017643825	0.003463007	8.15E-06	0.000147921	0.02014185	0.00024551	0.010676962	0.09775157	0.109149336	0.002832803	7.48E-05	0.054813855	0.085199884	0.001130376	0.000770888	1.41E-06	0.003274487	0.000341767	0.000653084	0.000122464	0.001434704	1.68E-05	2.45E-05	0.000815481	4.51E-05	0.001174719	0.000127622	0.004550038	0.000853335	0.000607409	0.002105425	0.005628417	1.36E-05	0.000646844	0.001579048	0.002947779	0.000976298	0.00492475	0.003996207
TG11	0.000197022	0.001431977	0.037316137	0.003606565	0.132275167	0.015039217	0.049465131	0.023421768	0.029871383	0.000326393	0.060206863	0.004690257	1.47E-05	0.001437909	0.046637474	0.010065361	0.015953993	0.00602224	0.016066698	0.006474897	0.000117366	0.012053236	0.005077663	0.002125156	0.002835707	9.75E-06	0.008562484	0.002411862	0.032303018	0.002452396	0.00636544	0.00028261	6.17E-05	0.010134	0.00093921	0.002038862	0.01861937	0.003414345	0.012363246	0.00850373	0.005455325	0.007904331	4.27E-05	0.056228428	0.00745916	0.033775812	0.000305067	0.01100457	0.005966029
TG12	0.000135249	0.000133157	0.030356548	2.65E-05	0.079027921	0.090301205	0.045864543	0.095769696	0.000468176	0.000440641	0.006863909	0.097424612	8.03E-06	3.13E-05	0.060182963	0.040695503	0.014182564	0.015323141	0.026295825	0.036734463	7.40E-05	0.014889249	0.01309085	0.02044298	0.012232178	5.74E-06	0.002086985	0.001207729	0.000288991	0.041092613	0.000213335	1.55E-06	0.000104272	1.11E-05	2.83E-05	0.013036723	0.001492873	0.001140104	0.005854735	0.008824486	0.001780987	0.004661989	7.96E-06	0.001881277	0.000130728	0.000329552	0.001410671	0.003151433	0.007048763
TG13	4.79E-05	2.93E-05	0.173935105	6.70E-06	0.010566044	0.157635371	0.001945603	0.036401164	0.00046922	0.000287084	0.002817756	0.098295182	9.14E-06	9.84E-05	0.053203566	0.037505219	0.012010605	0.013014383	0.053453139	0.062216242	0.000129052	0.017475221	0.011616609	0.001944791	0.011647213	4.20E-06	0.000964101	0.000145979	3.60E-05	0.008956749	0.000241245	7.85E-06	0.00011111	1.49E-05	4.41E-05	0.028189885	1.94E-05	9.41E-06	0.003238632	0.000583512	0.003866696	0.00552745	5.55E-06	0.000223641	2.77E-05	0.000275438	0.001820613	0.000457303	0.003243643
TG14	0.000264611	0.000179118	0.104591162	3.05E-05	0.025706307	0.045809705	0.040169236	0.034755976	0.002805792	0.000346542	0.004453706	0.035616795	1.79E-05	1.74E-05	0.09283041	0.035017257	0.00791092	0.022511382	0.037165664	0.097697024	8.28E-05	0.030083813	0.018486304	0.002604526	0.01798101	9.06E-06	0.005648212	0.0006182	0.000267012	0.005891914	0.000836967	2.01E-06	6.62E-05	1.81E-05	1.72E-05	0.003895522	9.13E-05	7.18E-05	0.002471872	0.000209087	0.001528658	0.004764394	1.66E-05	0.001001526	0.000173465	0.001821767	0.012413258	0.005249708	0.009140583
TG15	6.77E-05	4.87E-05	0.049594251	1.05E-05	0.068444847	0.066460296	0.003052678	0.053977584	0.000645421	0.000455042	0.001806138	0.094937644	4.91E-06	2.07E-05	0.098111329	0.027012723	0.03846705	0.02598099	0.039675842	0.088550245	0.000122432	0.016074547	0.022506175	0.000643925	0.024178983	2.71E-06	0.001362847	0.000240163	3.19E-05	0.004692867	0.000167017	3.77E-06	0.003123331	1.25E-05	3.41E-05	0.01091745	1.05E-05	2.11E-05	0.003936552	0.000776399	0.001369898	0.005233305	4.27E-06	0.000202914	3.60E-05	4.66E-05	0.010436056	0.000223568	0.003875301
TG16	0.000274955	0.000451634	0.007071146	0.000135592	0.107030555	0.036486268	0.017140091	0.056763129	0.005682543	0.000525479	0.01298308	0.002347098	1.16E-05	7.08E-05	0.029144173	0.042032354	0.007080887	0.068544026	0.093101392	0.04222443	0.001982743	0.100044881	0.059219974	0.003122943	0.003000628	4.48E-06	0.00355211	0.001815884	0.004733475	0.007387109	0.000190426	1.81E-06	3.56E-05	0.000466717	3.25E-05	0.002136718	0.001412957	0.002526133	0.010321355	0.002619304	0.001756022	0.001051115	1.04E-05	0.013354663	0.000165602	0.003970592	0.000148319	0.007146877	0.009650071
TG17	0.000213673	0.000717901	0.018762299	0.000659505	0.06583479	0.031230413	0.033603209	0.050902775	0.032741319	7.26E-05	0.038765748	0.008808482	2.35E-05	0.002754456	0.061247674	0.01053635	0.007167363	0.060535017	0.037359277	0.000343352	0.000171809	0.021765447	0.051866257	0.005452561	0.009050686	6.40E-06	0.013202013	0.011928688	0.001246216	0.000912641	0.002772499	3.32E-05	4.03E-05	0.010116916	0.000684481	0.001181243	0.005470871	0.00521969	0.004317003	0.003803798	0.007385835	0.008312698	1.88E-05	0.010855259	0.001348164	0.001940385	0.000320242	0.007223181	0.009311199
TG18	0.000407836	2.33E-05	0.22789635	3.49E-05	0.028896722	0.061076326	0.013967783	0.101776906	7.41E-05	0.000128409	0.009079753	0.003269784	5.85E-06	0.000262119	0.108331443	0.020143487	0.011095856	0.013736149	0.050295605	0.044701912	8.34E-05	0.027374607	0.01198466	0.007173035	0.002675845	5.69E-06	0.004801177	0.010863831	2.61E-05	0.003300814	3.41E-05	1.72E-06	5.84E-05	0.000212377	2.27E-05	0.00063721	0.000180334	2.05E-05	0.00588388	0.000367138	0.002401407	0.004631836	2.81E-05	0.000640874	8.31E-05	5.65E-05	0.003277424	0.003003299	0.0036554
TG19	0.000206611	0.000284694	0.099679384	0.000203601	0.086866318	0.017396908	0.054771488	0.096834357	0.002699715	0.000504258	0.016758101	0.037685729	1.49E-05	0.000189279	0.046052328	0.011866031	0.057812454	0.018280728	0.019802898	0.013987327	0.000187911	0.01615779	0.015785981	0.018065998	0.017966661	9.30E-06	0.014173048	0.007789731	0.000404009	0.003657058	0.001418545	2.19E-06	4.49E-05	6.85E-05	7.70E-05	0.009079293	0.001162311	0.000787767	0.004325692	0.002809269	0.003065047	0.012365637	9.03E-06	0.014408485	0.000721724	0.005772698	0.021668963	0.0058963	0.010497473
TG20	0.000152049	0.00013068	0.346088774	2.46E-05	0.011534546	0.065963667	0.002799236	0.040602363	0.000374961	0.000229527	0.007825707	0.049516032	6.11E-06	3.02E-05	0.027411562	0.013355423	0.03116132	0.012134455	0.037613938	0.011728313	0.00010655	0.046427235	0.010819437	0.018439312	0.007573577	2.18E-06	0.001427237	0.003803105	0.000139402	0.002559461	0.000275534	5.67E-06	6.26E-05	6.63E-05	2.27E-05	0.005473533	9.46E-05	9.38E-05	0.003477931	0.005056416	0.006722555	0.002272298	6.40E-06	0.000230108	9.66E-05	0.000822676	0.001542727	0.000760752	0.028369135
TK01	0.002889602	0.000313136	0.025280746	0.00015878	0.138715039	0.016544496	0.10341512	0.038934755	0.009547749	3.43E-05	0.019320248	0.005018632	3.34E-06	3.97E-05	0.053072971	0.000530316	0.014052091	0.032854804	0.055474041	0.000871668	0.004890428	0.059616875	0.031220302	0.003988478	0.001722986	4.33E-06	0.004163579	0.007392075	0.008313	0.000103822	0.002519934	0.001463923	0.00011267	0.000217475	6.43E-05	0.007037352	0.003497784	0.010036281	0.008818245	0.001573152	0.004748558	0.003479792	0.000858887	0.001017373	0.000206267	0.013285325	0.001092388	0.00388505	0.003639064
TK02	0.000102698	0.000105926	0.024743665	1.70E-05	0.000845384	0.249194836	0.007074992	0.042322178	0.000360645	0.000336772	0.007007352	0.019337145	4.80E-06	0.000189181	0.09258973	0.129578432	0.015663581	0.012194888	0.043399233	0.0132787	0.000148717	0.060173877	0.010420266	0.002642302	0.019267553	5.78E-06	0.001569451	0.000155924	6.91E-05	0.019377008	9.15E-05	2.48E-06	0.000135129	0.000141435	4.13E-05	0.001960575	0.000165383	0.000892378	0.00397843	0.000164407	0.001479215	0.014377376	0.000468748	9.52E-05	5.79E-05	0.000672343	0.000420853	0.000335271	0.001388453
TK03	0.00336568	0.000376224	0.029398238	0.000701417	0.060056566	0.031529283	0.109896126	0.061429925	0.007052167	9.56E-05	0.035842649	0.004256487	1.30E-05	0.000760853	0.042959002	0.004784225	0.04117288	0.046730015	0.052755573	0.002020942	0.000248827	0.048240271	0.039415136	0.009424366	0.000876314	9.50E-06	0.006540628	0.013835533	0.002947923	0.001231833	0.001683449	9.38E-06	0.000119603	0.002106077	6.89E-05	0.000512269	0.004528821	0.004467558	0.008985417	0.003969417	0.004093648	0.003287731	2.59E-05	0.015658802	0.000644051	0.00370366	0.000418	0.009852475	0.004105705
TK04	0.002142185	0.001016073	0.023587231	0.005354694	0.07240902	0.00553749	0.242290107	0.062896424	0.005619545	3.33E-05	0.02088014	0.000218452	0.001158248	0.003815329	0.042193483	0.002832836	0.018385272	0.0407554	0.038221265	0.000401519	0.008152867	0.016539803	0.034921736	0.003301606	0.003201407	5.42E-06	0.024787634	0.002116007	0.003552826	0.0003015	0.002339062	0.001496397	3.85E-05	0.00216087	0.002146247	0.000131703	0.007069273	0.005371936	0.006357678	0.00292437	0.002078364	0.005248447	0.000918402	0.004524396	0.002375983	0.003511121	0.00038527	0.010421249	0.001193633
TK05	0.002768746	0.000471666	0.021198666	0.000211645	0.089701132	0.022360758	0.057317783	0.075297806	0.007565586	0.000370646	0.021496676	0.005741098	1.33E-05	0.0002088	0.0262763	0.013066582	0.053752398	0.010615909	0.024824308	0.017791427	0.000459572	0.033267208	0.009056422	0.004137076	0.002026458	7.40E-06	0.048303264	0.032458403	0.008007017	0.002412613	0.001113929	0.000131184	8.34E-05	0.00063522	0.000111336	0.003633112	0.003093506	0.005104811	0.003080131	0.009353436	0.001220784	0.005877618	4.38E-05	0.01211144	0.000272684	0.004365511	0.000313164	0.008361941	0.004461196
TK06	0.050105454	0.00041579	0.021502764	0.000942989	0.039551662	0.012032534	0.06879821	0.059592989	0.010072284	1.93E-05	0.020064075	4.40E-05	9.72E-06	0.001050023	0.02408422	4.46E-05	0.054665436	0.051383155	0.046594134	0.000179362	0.035444801	0.028733056	0.042765212	0.000549461	0.0002688	5.64E-06	0.037361887	0.00244341	0.006203601	0.000134935	0.003542623	0.000761974	0.07926373	0.003531249	0.00067273	3.22E-05	0.006591782	0.014176812	0.004736719	0.007374754	0.002582622	0.002401121	0.000429303	0.00657545	0.000989457	0.007134729	0.000391875	0.005929648	0.000981194
TK07	0.001047099	0.000228935	0.138502492	9.53E-05	0.043509219	0.022992502	0.026199017	0.053907529	0.004752895	0.000137898	0.012090048	0.00118508	8.22E-06	0.000341852	0.081326499	0.01517736	0.027730811	0.055086071	0.057973871	0.001284836	0.036009104	0.022007016	0.04764606	0.013145698	0.001093372	6.71E-06	0.004886434	0.003412565	0.002200492	0.000917417	0.001238311	0.000249054	0.010726665	0.000886232	0.000226839	0.011696558	0.008762653	0.002118005	0.008028569	0.000708014	0.005198442	0.001847156	0.003728598	0.002285662	0.000192973	0.005127775	0.015307545	0.006989182	0.004452539
TK08	0.039716778	0.00034995	0.047954025	0.001519946	0.117190034	0.017944818	0.038757174	0.07739749	0.002898143	0.000242327	0.01888861	0.000389086	1.03E-05	0.000164056	0.04415647	0.010212262	0.028906681	0.037776516	0.049613529	0.010693238	0.010842892	0.047622	0.032195241	0.007741166	0.000814645	1.27E-05	0.005795973	0.024924328	0.000644484	0.002692055	0.000292186	2.24E-05	5.39E-05	0.001466252	6.44E-05	0.001437057	0.006106318	0.001793895	0.008871243	0.003967796	0.000564178	0.005577518	3.11E-05	0.014515762	0.000905831	0.002482915	0.000501952	0.006629012	0.006690377
TK09	0.015889755	0.000277732	0.013159963	0.000529844	0.084074702	0.003837007	0.140238926	0.051405373	0.009719596	0.000199481	0.02447039	4.07E-05	0.000283394	0.000192333	0.013236821	5.85E-06	0.019865257	0.047345771	0.052027392	0.000237539	0.041433201	0.024027244	0.039914865	0.001565305	5.90E-05	3.43E-06	0.005102024	0.006963719	0.008818174	0.001688484	0.002924261	0.003241072	0.014658898	0.001954148	0.000366565	1.10E-05	0.020475766	0.008944323	0.022610366	0.003157251	0.001488818	0.00415716	0.003717263	0.01558167	0.000310592	0.004280432	0.001178226	0.016555959	0.000951269
TK10	0.004584061	0.000387908	0.028368484	9.96E-05	0.149367567	0.020989797	0.011279789	0.052994096	0.002830235	0.000391173	0.013036651	0.052531172	1.37E-05	4.31E-05	0.05595295	0.002460321	0.027252364	0.042210942	0.050869749	0.005405054	0.000691842	0.039392248	0.036591928	0.007664853	0.014038349	9.19E-06	0.006724352	0.013800623	0.001365538	0.005659863	8.59E-05	0.000372267	0.002155704	0.000168329	4.88E-05	0.020246933	0.000838456	0.002799105	0.02705207	0.000930934	0.0049233	0.007355605	0.003461488	0.005961671	0.000117534	0.000831547	0.000407953	0.002545435	0.012968773
TK11	0.019156341	0.000112738	0.068807262	0.000288063	0.007646456	0.007283169	0.020281229	0.097092066	0.003451781	1.39E-06	0.005447227	1.01E-05	1.69E-06	0.000454433	0.023538182	1.28E-05	0.052543293	0.053503503	0.076101077	9.75E-06	0.059434716	0.037553369	0.043874934	0.000516523	3.68E-06	6.97E-07	0.006420074	0.000605281	0.007833921	4.78E-06	0.001697532	0.001471161	0.000419109	0.000416423	1.97E-05	3.28E-06	0.004037161	0.001074938	0.001157227	0.000991156	0.009958921	8.86E-06	0.000154728	0.000238212	7.16E-05	0.005473397	0.000645679	0.002378037	8.16E-06
TK12	0.030159824	0.000185756	0.061890645	4.68E-05	0.066313068	0.025138845	0.037588074	0.075043317	0.00234382	3.43E-05	0.002671748	0.013839436	4.08E-06	0.000117562	0.030003421	0.009210725	0.05026998	0.059837541	0.115535074	0.003899918	9.07E-05	0.056489999	0.051934893	0.00602937	0.004201235	3.19E-06	0.003258073	0.0020047	0.001607615	0.00058173	0.00059737	0.000474323	4.34E-05	0.000455496	3.11E-05	0.018713352	0.004658806	0.002599254	0.015763415	0.002047915	0.002813548	0.005055076	5.77E-05	0.000368103	3.48E-05	0.003337683	0.014372911	0.002895308	0.004584015
TK13	0.000690833	0.000364996	0.010955231	0.001652941	0.064149302	0.018591689	0.116635677	0.037671446	0.002549135	0.000271517	0.033833475	0.010023931	1.40E-05	0.000482148	0.021334105	0.011018225	0.067797235	0.035698911	0.046208476	0.018135242	0.000105153	0.050249052	0.031322769	0.00691652	0.008450444	4.54E-06	0.055157607	0.001513979	0.000572059	0.003005582	0.002223379	3.16E-06	7.49E-05	0.000677861	0.000121611	0.001305619	0.01463835	0.002485735	0.005134185	0.000856954	0.001096853	0.014459338	6.50E-05	0.007545007	0.000345862	0.002219487	0.000708507	0.007052238	0.005435538
TK14	0.000549698	0.0040198	0.012691303	0.001169209	0.053853608	0.010935046	0.12518697	0.04251687	0.015453318	0.000178636	0.016166991	0.032202382	0.000699449	0.001882882	0.013516068	0.003873278	0.038156378	0.011379936	0.010093526	0.008058188	0.000250021	0.00833884	0.009904941	0.003699703	0.00579098	8.73E-06	0.002818476	0.023634814	0.029299693	0.001600485	0.000524565	1.41E-05	0.000556417	0.003552221	0.000844749	0.004179761	0.006757292	0.024915813	0.018931623	0.045191268	0.001107337	0.002053752	0.000741599	0.021784308	0.000158129	0.005720031	0.000148878	0.006383962	0.002064398
TK15	0.106021939	0.000385956	0.069305498	0.000214559	0.043430778	0.017710834	0.012363385	0.079642858	0.007526374	0.000224389	0.028780608	0.035098087	6.36E-05	7.50E-05	0.042881646	0.036819029	0.015270971	0.013809359	0.047266751	0.021354141	0.005689797	0.027933988	0.011793163	0.0143853	0.019008645	7.51E-06	0.007600277	0.00211655	0.001242942	0.004480365	0.001354467	8.94E-06	6.96E-05	7.43E-05	5.98E-05	0.010713754	0.00031259	0.00354054	0.003036804	0.01581644	0.0038055	0.020027288	1.72E-05	0.009897964	0.000379344	0.008547966	0.000200976	0.004079307	0.009094149
TK16	0.071080675	0.000197806	0.02968593	5.46E-05	0.076595697	0.040559186	0.031377676	0.030001125	0.003287056	0.000126936	0.008696744	0.019145992	1.01E-05	5.50E-05	0.024602602	0.087427612	0.011457127	0.027680607	0.04831528	0.006027619	0.005154603	0.045018273	0.024236763	0.003536073	0.009462807	4.37E-06	0.011180037	0.00972048	0.005196025	0.000978593	9.94E-05	0.000290196	0.017093988	0.000158407	7.26E-05	0.004084914	0.001994158	0.001095173	0.008397972	0.00075684	0.001715046	0.011227122	7.05E-05	0.000255166	0.000242383	0.002147711	0.001545394	0.004310308	0.016312392
TK17	0.000453606	0.000686352	0.033405999	0.000643303	0.106733944	0.017319958	0.115210403	0.022816298	0.007536679	0.000296009	0.037847261	0.008277778	2.02E-05	0.001848584	0.020033923	0.00932724	0.00657266	0.007780655	0.026907365	0.002593052	0.000226195	0.039899673	0.00640664	0.015643664	0.003602554	1.83E-05	0.011750717	0.004032951	0.001078192	0.008564523	0.001260964	6.55E-06	3.03E-05	0.003597032	0.000238548	0.000833374	0.005730114	0.004134959	0.016203209	0.003136126	0.006152183	0.004864828	2.15E-05	0.017311255	0.000973097	0.003561376	0.000305836	0.008773591	0.010212928
TK18	0.004850284	0.000211737	0.048502367	5.71E-05	0.110983768	0.007059609	0.041550429	0.076134432	0.002967373	2.15E-05	0.008205353	0.007372146	5.17E-06	1.46E-05	0.017761454	0.004442999	0.009470467	0.075867941	0.086062245	0.00062215	0.012820707	0.049886987	0.065505637	0.003586531	0.002405077	2.52E-06	0.007443768	0.000791853	0.001011479	0.000430139	0.000278121	7.84E-05	0.052460746	5.85E-05	3.23E-05	0.002815015	0.000183033	0.000199562	0.002116686	0.008715344	0.005366873	0.003835948	4.38E-05	0.001961947	0.000111548	0.001113709	0.000835315	0.007820038	0.003799015
TK19	0.000246627	0.000929157	0.008352599	0.001359974	0.01711782	0.020635093	0.063151885	0.094094579	0.057322735	0.000341086	0.035792202	0.005935115	1.14E-05	0.00120727	0.024551787	0.039106108	0.034990239	0.016892956	0.026681435	0.039190131	0.000182852	0.02753531	0.014159093	0.009562813	0.011213745	7.14E-06	0.029197214	0.002185663	0.002359061	0.004391485	0.002262105	1.03E-05	0.000161178	0.004704564	0.000550519	0.00890731	0.002513192	0.005686614	0.006780873	0.020133008	0.001044755	0.004956008	0.000206132	0.012694491	0.001072049	0.00282743	0.000220404	0.0066048	0.003773534
TK20	0.000334251	0.000176877	0.047732918	7.29E-05	0.058946887	0.02325841	0.032690923	0.048564343	0.001591734	0.000116702	0.008150532	0.025198745	1.05E-05	4.53E-05	0.061397556	0.057318683	0.149092144	0.033409055	0.038269802	0.030689146	0.000136126	0.030765335	0.028955894	0.026040159	0.003743116	1.28E-05	0.004144598	0.012643255	0.004432548	0.001591021	0.000623232	4.42E-05	6.90E-05	0.000301111	2.34E-05	0.006176344	0.002244855	0.000343764	0.001934547	0.000385149	0.000625848	0.006967335	1.74E-05	0.004296025	6.14E-05	0.003143828	0.000480208	0.010625858	0.009049267
TP01	0.000166958	0.315342612	0.003881774	0.063849099	0.006366286	0.000418552	0.037194716	0.015034318	0.028142257	2.45E-05	0.020184086	2.08E-05	0.012238832	0.093584976	0.00969465	1.17E-05	0.002895642	0.001971685	0.00443287	0.000652891	0.004212798	0.005188615	0.001566051	0.002444026	5.18E-05	0.001207457	0.004283649	0.016981904	0.015334688	4.40E-05	0.003399022	6.07E-06	1.65E-05	0.038227793	0.027110722	1.70E-05	0.018858736	0.016112894	0.000877975	0.00146069	0.000459906	0.000309239	1.70E-05	0.001481993	0.002870482	0.014159042	4.02E-05	0.00434274	0.000146715
TP02	2.66E-05	0.335469459	7.01E-05	0.228889257	4.20E-05	0.002623201	0.002276946	7.43E-05	0.003522296	2.73E-05	0.076121964	0.009144428	0.001896703	0.031522761	0.014277183	1.78E-05	0.002665421	3.16E-05	8.58E-05	0.002879441	6.74E-05	0.000141264	2.31E-05	0.000212426	0.000361656	0.092210879	0.000447423	3.85E-05	0.000295007	0.000424853	0.019591031	3.72E-06	1.33E-05	0.026197494	0.03623438	0.000634093	2.63E-05	0.000113648	0.000260222	7.20E-05	0.010682396	0.000125066	6.64E-06	6.61E-05	0.001834037	0.000320233	0.000101434	0.000401752	1.41E-05
TP03	0.004965008	0.004766545	0.003532187	0.111588439	0.012162221	0.001554514	0.093483059	0.036732563	0.040201557	0.000113395	0.111316391	0.002603149	0.026978046	0.000921578	0.015984559	0.003990378	0.00381731	0.007951255	0.016638951	0.001501714	0.000125045	0.013200715	0.006750169	0.002186779	0.015052672	0.000185221	0.016066275	0.001102693	0.010970941	0.000743733	0.010804159	4.11E-06	2.02E-05	0.001807538	0.008565165	0.000574017	0.021680059	0.008784162	0.00694377	0.005329835	0.000494816	0.009298841	6.20E-06	0.033347212	0.004724221	0.03280915	0.003012227	0.011150966	0.001055843
TP04	0.000978114	0.368161852	0.006424584	0.128463518	1.78E-05	0.001793209	0.005942247	0.005424764	0.095350952	1.23E-05	0.080696588	0.001953413	0.000130143	0.037915587	0.007276006	6.46E-05	0.001075381	0.005256296	0.005694858	0.00017973	0.000374626	0.003578244	0.004745624	0.000822724	0.000442649	1.85E-05	0.001872766	0.001782856	0.003218694	3.05E-05	0.017846177	1.63E-05	1.14E-05	0.027663644	0.000527473	9.52E-05	0.00095659	0.002966219	0.000184543	0.000970213	0.007997013	0.000504405	1.46E-05	0.000208065	0.026502622	0.006189273	0.002969035	0.001670604	0.000218146
TP05	3.09E-05	0.433117108	0.000147146	0.129242684	8.60E-05	0.000278027	0.003121938	0.000893246	0.013283521	9.94E-05	0.021635797	0.000105338	0.068697928	0.096874405	0.000835501	2.57E-05	0.000308046	0.000171816	0.00037114	0.000699816	3.74E-05	0.000337628	0.000151512	9.77E-05	6.70E-05	0.000421134	0.000261763	2.39E-05	0.000630391	0.00438283	0.002770666	2.40E-06	6.44E-06	0.047634122	0.032528088	2.89E-05	3.79E-05	0.000844779	5.62E-05	0.00054885	0.000378126	4.34E-05	1.12E-05	8.59E-05	0.006893808	0.000523634	1.02E-05	0.001026092	2.89E-05
TP06	0.000385668	0.000129565	0.015161264	3.41E-05	0.063292466	0.021319848	0.009353137	0.123784025	0.00053999	0.00022832	0.020637915	0.006722507	4.21E-05	2.39E-05	0.018010311	0.034019109	0.032555936	0.019857226	0.052133402	0.006835016	0.000923458	0.059819803	0.017115462	0.019168415	0.005358365	1.46E-05	0.003239941	0.088316048	0.000385668	0.004358984	0.000624716	3.85E-06	3.19E-05	1.49E-05	3.44E-05	0.016767756	6.49E-05	0.000123788	0.006639707	0.001717901	0.057608677	0.006253213	1.73E-05	0.002574238	0.000206313	0.007729865	0.000417578	0.005104462	0.018784673
TP07	5.17E-05	0.131204787	0.000503373	0.261407211	0.012991498	0.007632029	0.002442351	0.0171276	0.049663441	0.00015318	0.074615469	0.006600368	0.054172805	0.067221515	0.006172894	0.00343341	0.016710967	0.002174747	0.003711164	0.002473494	5.28E-05	0.003605276	0.001871615	0.001351402	0.000995442	0.000116269	0.004059973	0.000146952	0.001501353	0.006186966	0.017782538	1.85E-06	1.29E-05	0.02204852	0.020436896	0.001010206	0.000545128	0.002458038	0.005434675	0.000760365	0.00305761	0.003338595	7.82E-05	0.000466693	0.026223379	0.002550315	5.88E-05	0.002158829	0.000309591
TP09	0.000125795	0.007408039	0.000962887	0.252846748	0.002290815	0.000685323	0.016122755	0.002417791	0.0821495	5.03E-05	0.076186919	0.000669331	0.183311384	0.066819939	0.003853374	0.001014837	0.000259317	0.001107143	0.001682772	0.001585421	9.96E-05	0.001967957	0.000944104	0.001759515	0.000220033	0.001064639	0.003314453	0.000237636	0.001599159	0.001350253	0.001913431	5.04E-06	1.11E-05	0.032812445	0.038150775	0.000105509	0.000702067	0.002861507	0.000361177	0.003055029	0.002372711	0.000354522	4.36E-05	0.000613732	0.001845704	0.004193835	0.000157887	0.002090961	0.000350121
TP11	0.000208221	0.010157667	0.001037011	0.153368346	0.007916223	0.000516129	0.064190128	0.003578178	0.037859759	0.000160688	0.065100648	5.74E-05	0.066930008	0.099311722	0.003191312	2.52E-05	0.001168783	0.002541562	0.003276211	0.000522731	0.000397825	0.002587115	0.002163279	0.000204392	6.68E-05	0.000369833	0.031735134	0.000803439	0.017135245	0.000224065	0.027854329	1.47E-05	9.12E-05	0.031142028	0.021540497	3.45E-05	0.016159631	0.008806938	0.001274148	0.00277355	0.002573647	0.000515205	0.000671271	0.007860503	0.010043588	0.006057287	0.001025128	0.002965002	2.14E-05
TP13	9.08E-05	0.00022527	0.048065397	6.23E-05	0.019059012	0.048927604	0.003407664	0.045987773	0.000561185	0.000140947	0.007842967	0.140685227	3.09E-05	8.81E-05	0.064666337	0.005033829	0.069036141	0.00653221	0.015203411	0.108411972	0.00010636	0.020600243	0.005685	0.004473563	0.020453634	7.80E-06	0.001629533	7.22E-05	0.000146609	0.002119402	0.001000706	2.02E-05	0.000195275	3.73E-05	9.95E-05	0.010504578	2.57E-05	0.000387488	0.005189162	0.002369311	0.007415843	0.019137826	0.000680553	7.71E-05	6.81E-05	0.000222056	0.002441238	0.001266836	0.003561159
TP15	1.86E-05	0.328086762	3.27E-05	0.321888021	2.77E-05	5.83E-05	0.001193187	0.000731097	0.00486225	6.54E-06	0.121224402	9.55E-06	0.053963941	0.001424986	0.00028007	1.16E-05	0.000573715	4.37E-05	9.80E-05	3.72E-05	7.19E-05	0.000100061	5.53E-05	0.000157382	1.51E-05	0.000345436	0.000215709	1.61E-05	0.000304708	1.36E-05	0.014003985	0	8.05E-06	0.000801995	0.000352978	1.76E-05	6.03E-05	0.000115145	1.31E-05	0.000171964	0.000340911	3.37E-05	4.42E-05	0.000116151	0.00095636	0.001217322	1.41E-05	0.001380738	1.86E-05
TP16	0.000340738	0.001648265	0.025263709	0.107410742	0.067068223	0.006511284	0.062066183	0.005071096	0.009405289	9.90E-05	0.046185956	0.000500658	5.27E-05	0.000998591	0.009705139	0.004277857	0.011505146	0.045379996	0.104478575	0.000764163	0.000640588	0.070248448	0.037285869	0.000765071	0.000759619	2.54E-05	0.00514197	0.005102898	0.013308788	0.000769614	0.005659892	0.000140839	5.00E-05	0.006848388	0.0001999	0.000149016	0.068058636	0.010860923	0.011351587	0.000942255	0.007290893	0.003161144	2.54E-05	0.00656035	0.000771432	0.017162312	0.000162646	0.018661561	0.001574666
TP17	0.000944774	0.283363643	0.000177621	0.198937542	0.005760223	0.000879794	0.034149154	0.001641542	0.050576493	1.80E-05	0.043703296	0.001404483	0.058950189	0.041061422	0.001064758	0.000214199	0.002418809	0.001631428	0.00346514	5.22E-05	0.000101973	0.00338672	0.001362087	0.001099811	0.000239138	0.00035067	0.001706384	0.005589807	0.005136609	0.000207687	0.013945075	0.000223204	9.98E-06	0.017500965	0.022068549	0.000107931	0.016181552	0.006138881	0.000354827	0.003266459	0.002435712	0.000178591	0.001154261	0.002807581	0.000987724	0.006136664	2.87E-05	0.002922854	0.000340972
TP19	0.000603009	0.303031361	0.009174068	0.189998757	0.001190145	0.013875213	0.01122825	0.028302817	0.011807979	1.20E-05	0.084295035	9.37E-05	8.17E-05	0.000610946	0.02674053	0.004855116	0.008306679	0.00374857	0.006475252	0.003863916	0.000233867	0.005162177	0.003283482	0.000634403	0.000414822	1.55E-05	0.003024042	0.036735601	0.006399237	0.000125576	0.044883371	3.88E-06	3.28E-05	0.001940071	0.000354151	0.000131925	0.000988554	0.003627404	0.000806541	0.001970583	0.001089262	0.000991376	1.52E-05	0.000204237	0.020942716	0.006204524	9.17E-05	0.022132156	9.91E-05
TP20	0.00073405	0.003472682	0.001148722	0.0023429	0.000617095	0.000612833	0.025982966	0.0009302	0.121611572	2.50E-05	0.19619113	7.48E-05	0.000158624	0.001753624	0.000896699	2.18E-05	0.00040532	0.002418424	0.006820122	0.000119678	0.000885572	0.004724864	0.002070517	0.002171728	9.36E-05	2.57E-05	0.004730428	0.000631181	0.031908756	7.75E-05	0.05877315	2.00E-05	4.21E-05	0.012019674	0.000628459	3.01E-05	0.027699538	0.033091688	0.000778441	0.005038088	0.019638124	0.000418815	2.55E-05	0.002037608	0.004167313	0.039580475	0.000157559	0.022257669	0.000149746
TP21	9.70E-05	0.212962774	0.005795589	0.108434473	0.015014788	0.00183958	0.028771354	0.006313061	0.020066773	5.25E-05	0.041793976	0.009958631	0.044014031	0.124093959	0.003033584	0.000339529	0.012852584	0.006854901	0.011178651	0.002370005	0.000258626	0.007242182	0.005889006	0.000275311	0.001393901	0.000425152	0.004917733	0.000332393	0.011722907	0.000832411	0.011085014	4.83E-06	3.26E-05	0.047153766	0.025404059	0.000903544	0.007087511	0.008553533	0.00231929	0.002389764	0.002496573	0.001211348	1.56E-05	0.001372715	0.002226202	0.008548593	0.000712209	0.002555631	0.000105821
TP22	0.000127931	0.209147601	0.000415963	0.135516118	0.002728824	0.001128562	0.021870241	0.000366212	0.016063589	7.48E-05	0.02343347	0.000957613	0.007202673	0.133322959	0.001209735	0.002901269	0.000496014	0.000710729	0.001735674	0.000759731	4.86E-05	0.001634676	0.000631426	0.003571598	0.000594019	0.099215468	0.004537815	0.001374699	0.000758609	0.00118542	0.002152011	6.73E-06	1.61E-05	0.074798574	0.036735317	0.000621326	0.004278212	0.001953756	0.000391649	0.000492273	0.000443644	0.000482173	1.53E-05	0.000423819	0.007551678	0.000846889	3.97E-05	0.001367966	0.000750754
TP23	0.0002792	0.000803182	0.00641708	0.003064545	0.068444061	0.016793886	0.189279709	0.023386996	0.007768148	0.000683173	0.058447078	0.033534463	0.00075554	0.000335056	0.018521492	0.007139106	0.02003364	0.00474993	0.01697887	0.004859918	0.000204533	0.025340492	0.003990119	0.004610618	0.009674823	9.36E-06	0.010249405	0.011798599	0.002623033	0.005613569	0.009231668	4.60E-06	4.82E-05	0.002375458	0.000204533	0.001036219	0.004944114	0.01077273	0.028351645	0.007948942	0.001025869	0.007881257	0.000172005	0.015139223	0.003246243	0.004506462	0.000513304	0.003663605	0.00363387
TP24	6.47E-05	0.006778155	0.000178652	0.140258684	0.00150333	0.004050396	0.013620829	0.009395456	0.202850345	9.56E-05	0.096186589	0.009301741	4.37E-05	0.08198019	0.006887184	0.003443388	0.004627595	0.001272001	0.001458616	0.002563808	0.000425702	0.001348567	0.001195232	0.000386092	0.000692557	2.41E-05	0.019904271	4.02E-05	0.003997106	0.002945817	0.012000303	1.16E-05	2.57E-05	0.030462292	0.024201717	0.000323411	0.000506351	0.002094209	0.002358409	0.009913445	0.005040025	0.000595779	1.23E-05	0.001812041	0.009735609	0.026390254	0.001766714	0.001970888	0.00013598
TP25	0.000188904	0.095195601	0.008779312	0.07515329	0.019384192	0.003974608	0.056861053	0.016452959	0.032318215	0.000144725	0.063680229	0.011411616	0.002725741	0.058405465	0.006067621	0.001025263	0.003542633	0.007751002	0.020130838	0.001620413	0.000156574	0.014908717	0.006505182	0.002324234	0.005132917	0.030596917	0.005187083	0.013830472	0.008564679	0.000992594	0.025179121	7.79E-06	1.59E-05	0.03583732	0.012757983	0.002722355	0.024078363	0.027437678	0.002836951	0.009985186	0.003657059	0.002632304	8.46E-06	0.004070584	0.004053826	0.020276071	0.000597181	0.009602468	0.002035969
TP26	0.000341584	0.181601589	0.002618995	0.141164969	0.006361503	0.004243212	0.015701817	0.026998263	0.07624452	6.55E-05	0.076400602	0.002432664	0.063000782	0.058075369	0.011473661	0.000394486	0.003262383	0.002897871	0.004033261	0.008459213	8.99E-05	0.002759745	0.002527556	0.001159148	0.000345175	0.000135501	0.003782287	0.005791045	0.006504462	0.000381364	0.010669081	5.39E-06	2.00E-05	0.027862928	0.027200617	0.000208984	0.001765381	0.003416117	0.001641206	0.003739054	0.003182961	0.001429736	1.63E-05	0.003030471	0.003306998	0.009429958	7.79E-05	0.002329346	0.001048924
[truncated: 4,807 more columns]
