# Supplementary material for: The oral microbiota is a reservoir for antimicrobial resistance: resistome and phenotypic resistance characteristics of oral biofilm in health, caries, and periodontitis
Source: Ann Clin Microbiol Antimicrob. 2023 May 13;22:37. doi: 10.1186/s12941-023-00585-z (PMC10183135; doi:10.1186/s12941-023-00585-z)
Supplement: Supplementary file 9 — Additional file 9: Raw data of the phenotypic resistance analysis. [file 12941_2023_585_MOESM9_ESM.xlsx]

## Sheet: Suppl data
Additioanl file Data S2
The oral microbiota is a reservoir for antimicrobial resistance: Resistome and phenotypic resistance characteristics of oral biofilm in health, caries and periodontitis
Anderson AC*1, von Ohle C*2, Frese C3, Boutin S4, Bridson C4, Schoilew K3, Peikert SA1, Hellwig E1, Pelz K1, Wittmer A1, Wolff D3**, Al-Ahmad A1**
1Department of Operative Dentistry and Periodontology, Medical Center, Faculty of Medicine, University of Freiburg, Freiburg, Germany
2Department of Conservative Dentistry, Periodontology and Endodontology, University Centre of Dentistry, Oral Medicine and Maxillofacial Surgery, University Hospital Tübingen, Tübingen, GermanyUniversity of Tuebingen, Tuebingen, Germany
3Department of Conservative Dentistry, Clinic for Oral, Dental and Maxillofacial Diseases, University Hospital Heidelberg, Heidelberg, Germany
4Department of Infectious Diseases, Medical Microbiology and Hygiene, Heidelberg University Hospital, Heidelberg, Germany; Translational Lung Research Center Heidelberg (TLRC), German Center For Lung Research (DZL), Heidelberg, GermanyHeidelberg, Germany
* Anderson AC and von Ohle C contributed equally to this work; ** Al-Ahmad A and Wolff D contributed equally to this work
Address correspondence to:
Dr. Annette Anderson
Department of Operative Dentistry and Periodontology,
Hugstetter Straße 55
79106 Freiburg
Germany
annette.anderson@uniklinik-freiburg.de

## Sheet: Suppl data phenotypic resistanc
Phenotypic resistance data (E-Tests) for 179 oral biofilm samples from 3 groups (H, C, P). Results for 997 isolates
Patient sample number	group	Isolate Number	Genus	Species	Erythromycin 15 µg		result	Clindamycin 2 µg		result	Penicillin G 10 IU		result	Ampicillin 2 µg		result	Gentamicin 10 µg		result	Tetracycline 30 µg		result	Vancomycin 5 µg		result	Meropenem 10 µg		result	Ciprofloxacin 5 µg		result	Cefuroxim 30 µg		result	Tigecycline 15 µg		result	Moxifloxacin 5 µg		result	Fosfomycin 200 µg		result	Azithromycin 15 µg		result	Colistin 10 µg		result
FG-01	G	FG-01-AP-P-11	Streptococcus	oralis	32		s	29		s	36		s	32		s	0	16	r	31		s	20		s	40		s	20	2	r	34		s	25		s	31		s
	G	FG-01-AP-P-3a	Streptococcus	oralis	30		s	32		s	32		s	27		s	12	32	r	30		s	19		s	35		s	21	2	r	32		s	25		s	27		s
	G	FG-01-AP-P-C1	Streptococcus	oralis	18	6	r	25		s	30		s	25		s	0	32	r	29		s	19		s	32		s	18	4	r	30		s	24		s	24		s
	G	FG-01-AP-P-C16a	Streptococcus	oralis	30		s	30		s	34		s	31		s	10	16	r	32		s	20		s	34		s	19	1.5	r	30		s	24		s	28		s
	G	FG-01-AP-P-T3a	Streptococcus	oralis	15	6	r	16	>256	r	30		s	25		s	0	24	r	13	12	r	18		s	32		s	17	3	r	32		s	36		s	28		s
	G	FG-01-AP-P-4	Streptococcus	anginosus	30	0.125	s	22		s	38		s	34		s	11	12	r	27		s	18		s	35		s	20	0.5	i	38		s	26		s	27		s
	G	FG-01-AP-P-5	Actinomyces	oris	32		s	20		s	43		s	34		s	27	0.5	s	28		s	23		s	45		s	17	1.5	r	40		s	28		s	21		s
	G	FG-01-AP-P-C6.1	Actinomyces	oris	40		s	20		s	30		s	36		s	21	0.75	r	34		s	22		s	44		s	17	1.5	r	41		s	28		s	24		s
	G	FG-01-AP-P-T13	Neisseria	mucosa	17	16	r	0	16	r				20		s	32		s	30		s				34		s	31		s	23	4	s	27		s				27		s	22	3	r	17		s
	G	FG-01-AP-P-8	Capnocytophaga	ochracea	46		s	>40		s				>30		s	14	12	r	>30		s				>40		s	>30		s	>30		s	48		s				0	768	r	>30		s	0	>1024	r
	G	FG-01-AP-P-C2.1a.rau	Fusobacterium	nucleautum				37		s	49		s	31		s				42		s																41		s
	G	FG-01-AP-P-C2.2a.glatt	Fusobacterium	nucleautum				42		s	50		s	38		s				52		s																46		s
	G	FG-01-AP-P-6a	Veillonella	parvula				18	0.25	s	23	0.38	i	20	0.032	s				22		s																17	0.25	s
	G	FG-01-AP-P-C15a	Lachnoanaerobaculum	saburreum				30		s	43	0.032	s	32		s				14	8	r																0	>32	r
FG-02	G	FG-02-MH-BC-F-1	Streptococcus	oralis	30		s	17	1	r	32		s	28		s	17	6	r	21	4	r	20		s	34		s	16	1.5	r	29		s	23		s	28		s
	G	FG-02-MH-BC-F-C15	Streptococcus	oralis	34		s	22	0.5	s	32		s	32		s	20	3	r	25		s	21		s	36		s	18	2	r	29		s	27		s	28		s
	G	FG-02-MH-5	Actinomyces	oris	>30		s	22		s	>30		s	>30		s	24		s	>30		s	26		s	>30		s	18	3	r	>30		s	>30		s	26		s
	G	FG-02-MH-BC-F-4a	Eikenella	corrodens	20	4	r	0	96	r				38		s	30		s	36		s				>30		s	>30		s	24	8	i	>30		s				36		s	32		s	>30		s
	G	FG-02-MH-BC-F-C1a	Prevotella	nigrescens				0	>256	r	58		s	58		s				45		s																35		s
	G	FG-02-MH-BC-F-2a	Fusobacterium	nucleautum				18	0.75	s	22	0.032	s	27		s				30		s																27		s
	G	FG-02-MH-BC-F-6a	Veillonella	parvula				16	0.38	s	20	1	r	17	<0,016	s				23		s																20	0.25	s
	G	FG-02-MH-BC-F-C10a	Lachnoanaerobaculum	saburreum				33		s	40		s	42		s				36		s																12	>32	r
FG-03	G	FG-03-SP-1	Streptococcus	oralis	17	8	r	25		s	35		s	27		s	9	8	r	29		s	18		s	32		s	16	3	r	31		s	21		s	25		s
	G	FG-03-SP-4	Streptococcus	oralis	16	2	r	22	0.25	s	32		s	25		s	9	24	r	28		s	17		s	29		s	17	3	r	32		s	23		s	25		s
	G	FG-03-SP-C4	Streptococcus	oralis	18	6	r	26		s	30		s	28		s	0	24	r	28		s	18		s	32		s	10	12	r	29		s	22		s	26		s
	G	FG-03-SP-3a	Actinomyces	oris	>30		s	>30		s	>30		s	>30		s	28		s	>30		s	26		s	>30		s	17	2	r	>30		s	>30		s	25		s
	G	FG-03-SP-7	Neisseria	mucosa	18	12	r	0	8	r				22		s	31		s	28		s				32		s	32		s	21	12	r	26		s				27		s	22	2	r	17		s
	G	FG-03-SP-2a	Fusobacterium	nucleautum				32	0.125	s	31		s	31		s				30		s																30		s
	G	FG-03-SP-6a	Veillonella	parvula				19		s	0	32	r	12	1	i				24		s																22		s
FG-04	G	FG-04-HB-4	Streptococcus	intermedius	29		s	27		s	36		s	32		s	12	12	r	27		s	19		s	34		s	20	0.5	i	34		s	28		s	27		s
	G	FG-04-HB-7	Neisseria	macacae	15	12	r	0	24	r				14	1.5	s	35		s	28		s				34		s	27		s	17	16	r	24		s				30		s	29	2	r	17		s
	G	FG-04-HB-C7	Capnocytophaga	ochracea	>30		s	>30		s				>30		s	0	64	r	>30		s				>30		s	>30		s	>30		s	>30		s				0	>1024	r	>30		s	0	512	r
	G	FG-04-HB-4.2a	Eikenella	corrodens	>30		s	0	12	r				>30		s	>30		s	>30		s				>30		s	>30		s	31		s	>30		s				32		s	>30		s	>30		s
	G	FG-04-HB-6a	Veillonella	parvula				23		s	20	0.75	r	20	0.75	i				23		s																16	0.75	r
	G	FG-04-HB-C14a	Lachnoanaerobaculum	saburreum				26		s	45	0.012	s	34		s				13	4	r																8	16	r
FG-05	G	FG-05-4	Streptococcus	intermedius	32		s	36		s	40		s	40		s	19	4	r	34		s	20		s	38		s	28		s	36		s	32		s	31		s
	G	FG-05-5	Actinomyces	oris	>30		s	24		s	>30		s	36		s	23		s	32		s	25		s	>30		s	16	2	r	>30		s	28		s	21		s
	G	FG-05-10a	Actinomyces	oris	>30		s	28		s	>30		s	>30		s	26		s	40		s	24		s	>30		s	15	3	r	>30		s	26		s	24		s
	G	FG-05-7	Neisseria	macacae	15	12	r	0	16	r				16	2	s	36		s	34		s				36		s	33		s	18	16	r	30		s				27		s	15	8	r	16		s
	G	FG-05-CL16-10	Neisseria	mucosa	18	12	r	0	32	r				13	3	i	30	0.094	s	27		s				31		s	30		s	14	16	r	25		s				23	32	s	17	12	r	16		s
	G	FG-05-V16-6	Neisseria	mucosa	15	8	r	0	16	r				15	2	s	22	1	r	24		s				32		s	29		s	14	12	r	23		s				23	24	s	19	8	r	15	1.5	s
	G	FG-05-19a	Capnocytophaga	ochracea	>30		s	>30		s				>30		s	0	48	r	>30		s				>30		s	>30		s	>30		s	>30		s				0	>1024	r	>30		s	0	>1024	r
	G	FG-05-V16-14a	Capnocytophaga	ochracea	48		s	>40		s				>30		s	13	16	r	>30		s				>40		s	>40		s	>30		s	50		s				0	128	r	34		s	0	>1024	r
	G	FG-05-V16-15	Capnocytophaga	ochracea	48		s	>40		s				>30		s	12	16	r	>30		s				46		s	>30		s	>30		s	42		s				0	768	r	>30		s	0	>1024	r
	G	FG-05-CL16-4ba	Eikenella	corrodens	>30		s	0	12	r				>30		s	>30		s	>30		s				>30		s	>30		s	26		s	>30		s				28		s	>30		s	>30		s
	G	FG-05-V16-2aa	Fusobacterium	nucleautum				25	0.19	s	34		s	28	<0,016	s				29		s																26		s
	G	FG-05-6a	Veillonella	parvula				25	0.064	s	17	1	r	16	2	i				26		s																24	0.19	s
	G	FG-05-V16-5ba	Veillonella	parvula				21		s	25	0.19	s	23	0.19	s				23		s																19		s
	G	FG-05-11a	Parvimonas	micra				0	>256	r	41		s	12	1	s				35		s																31		s
	G	FG-05-CL16-3a	Parvimonas	micra				0	>256	r	40		s	30		s				31		s																30		s
FG-06	G	FG-06-5a	Streptococcus	intermedius	29		s	26		s	34		s	38		s	13	12	r	27		s	19		s	40		s	26	0.5	i	29		s	28		s	30		s
	G	FG-06-9	Actinomyces	oris	>30		s	>30		s	>30		s	>30		s	>30		s	>30		s	28		s	>30		s	20	1.5	r	>30		s	>30		s	26		s
	G	FG-06-V16-8a	Capnocytophaga	ochracea	14	32	r	6	24	r				29		s	18	2	r	34		s				34		s	34		s	28	0.38	s	22	0.094	s				40	0.032	s	14	32	r	16	1.5	s
	G	FG-06-13a	Eikenella	corrodens	>30		s	0	48	r				>30		s	>30		s	>30		s				>30		s	>30		s	19	12	r	>30		s				25	12	s	>30		s	>30		s
	G	FG-06-2aa	Fusobacterium	nucleautum				32		s	42		s	25	0.016	s				35		s																35		s
	G	FG-06-6a	Veillonella	parvula				21		s	20	0.75	r	19	0.38	s				25		s																21		s
	G	FG-06-14a	Lachnoanaerobaculum	saburreum				26		s	35		s	33		s				15	8	r																10	8	r
FG-07	G	FG-07-4	Streptococcus	intermedius	13	12	r	30		s	39		s	36		s	12	24	r	20	4	r	22		s	38		s	30		s	36		s	35		s	34		s
	G	FG-07-CL16-5b	Actinomyces	oris	30		s	6	4	r	>30		s	36		s	24		s	36		s	23		s	>30		s	18	2	r	>30		s	>30		s	24		s
	G	FG-07-7	Neisseria	macacae	15	16	r	0	6	r				19		s	25	0.047	s	27		s				31		s	23	0.75	r	26	3	s	23		s				26		s	19	12	r	16		s
	G	FG-07-V16-13	Neisseria	macacae	14	16	r	0	16	r				18		s	23		s	27		s				30		s	33		s	23	6	i	25		s				25		s	16	12	r	15	1.5	s
	G	FG-07-10a	Capnocytophaga	ochracea	36		s	38		s				30		s	13	24	r	33		s				36		s	34		s	>30		s	38		s				12	>1024	r	34		s	0	512	r
	G	FG-07-8	Capnocytophaga	ochracea	>30		s	>30		s				>30		s	0	64	r	>30		s				>30		s	>30		s	>30		s	>30		s				0	>1024	r	>30		s	0	128	r
	G	FG-07-V16-7b	Capnocytophaga	ochracea	34		s	34		s				32		s	11	12	r	34		s				36		s	36		s	30		s	30		s				0	>1024	r	32		s	0	>1024	r
	G	FG-07-V16-3	Eikenella	corrodens	21	4	r	0	8	r				36		s	24		s	40		s				>30		s	>30		s	24	4	s	34		s				>30		s	30		s	24		s
	G	FG-07-CL16-15	Eikenella	corrodens	21	4	r	0	16	r				42		s	15	8	r	>30		s				>30		s	>30		s	22	4	s	>30		s				25	16	s	>30		s	>30		s
	G	FG-07-1a	Prevotella	nigrescens				58		s	12	>32	r	26	2	i				23	3	r																36		s
	G	FG-07-CL16-1a	Prevotella	nigrescens				0	>256	r	15	>32	r	6	3	r				30	0.5	s																30		s
	G	FG-07-V16-1a	Prevotella	nigrescens				0	>256	r	15	>32	r	6	4	r				36		s																38		s
	G	FG-07-2a	Fusobacterium	nucleautum				44		s	0	>32	r	0	>256	r				33		s																27		s
	G	FG-07-6a	Veillonella	parvula				24		s	0	8	r	0	2	i				27		s																24		s
	G	FG-07-V16-6aa	Veillonella	parvula				24		s	0	32	r	0	4	r				25		s																24		s
	G	FG-07-13a	Lachnoanaerobaculum	saburreum				28		s	40	0.064	s	35		s				12	6	r																0	>32	r
	G	FG-08-5	Actinomyces	oris	>30		s	27		s	>30		s	>30		s	26		s	>30		s	24		s	>30		s	19	1.5	r	>30		s	>30		s	36		s
	G	FG-08-7a	Neisseria	macacae	17	16	r	0	12	r				18		s	25		s	25		s				36		s	30		s	19	16	r	23		s				30		s	19	12	r	17		s
	G	FG-08-V16-16	Neisseria	macacae	17	12	r	0	16	r				20		s	25		s	25		s				38		s	30		s	18	16	r	24		s				32		s	19	8	r	17		s
FG-11	G	FG-11-1	Streptococcus	oralis	16	2	r	25		s	32		s	26		s	9	16	r	27		s	18		s	32		s	17	3	r	28		s	22		s	29		s
	G	FG-11-2	Streptococcus	oralis	32		s	27		s	32		s	26		s	21	3	r	9	48	r	18		s	31		s	22	1	r	33		s	26		s	29		s
	G	FG-11-5a	Actinomyces	oris	38		s	24		s	38		s	34		s	23		s	30		s	22		s	>30		s	17	1.5	r	>30		s	28		s	23		s
	G	FG-11-8	Capnocytophaga	ochracea	40		s	42		s				>30		s	14	12	r	>30		s				52		s	>30		s	>30		s	46		s				0	>1024	r	>30		s	0	>1024	r
	G	FG-11-1a	Prevotella	nigrescens				48		s	0	>32	r	26	3	r				18	8	r																36		s
	G	FG-11-2a	Fusobacterium	nucleatum				38		s	0	>32	r	0	24	r				46		s																42		s
	G	FG-11-6a	Veillonella	parvula				17	0.25	s	22		s	30	0.016	s				22		s																24	0.75	r
	G	FG-11-3a	Parvimonas	micra				22	0.5	s	45		s	35	0.5	s				36		s																29		s
	G	FG-11-10a	Lachnoanaerobaculum	saburreum				32		s	42		s	45		s				41		s																8	>32	r
FG-12	G	FG-12-1	Streptococcus	oralis	30		s	25		s	32		s	26		s	8	24	r	27		s	18		s	32		s	15	3	r	31		s	22		s	24		s
	G	FG-12-4	Streptococcus	intermedius	32		s	30		s	>30		s	40		s	18	6	r	32		s	18		s	40		s	20	0.5	i	38		s	30		s	26		s
	G	FG-12-3	Streptococcus	anginosus	30		s	28		s	36		s	31		s	15	16	r	34		s	19		s	36		s	23	0.5	i	34		s	29		s	34		s
	G	FG-12-5b	Actinomyces	oris	40		s	26		s	38		s	44		s	27		s	36		s	22		s	40		s	20	1	r	38		s	34		s	27		s
	G	FG-12-14a	Eikenella	corrodens	17	8	r	0	16	r				34		s	19		s	32		s				42		s	>30		s	26		s	27		s				34		s	26	1.5	r	21		s
	G	FG-12-14a	Eikenella	corrodens	17	8	r	0	16	r				34		s	24	1	r	32		s				42		s	>30		s	26		s	27		s				34		s	26	1.5	r	21		s
	G	FG-12-2a	Fusobacterium	nucleatum				31		s	0	>32	r	0	>256	r				36		s																30		s
	G	FG-12-12a	Lachnoanaerobaculum	saburreum				29		s	35		s	37		s				13	12	r																6	>32	r
FG-13	G	FG-13-1b	Streptococcus	oralis	17	4	r	23		s	30		s	27		s	10	24	r	11	16	r	16		s	33		s	15	2	r	29		s	23		s	24		s
	G	FG-13-5	Actinomyces	oris	32		s	19	0.38	s	32		s	30		s	18	1	r	28		s	22		s	29		s	14	3	r	28		s	22		s	22		s
	G	FG-13-4	Actinomyces	oris	32		s	23		s	32		s	36		s	36	0.064	s	30		s	21		s	40		s	18	3	r	29		s	27		s	25		s
	G	FG-13-7a	Neisseria	macacae	15	16	r	0	16	r				16	2	s	26	0.125	s	25		s				31		s	28		s	16	24	r	22		s				31		s	18	16	r	17		s
	G	FG-13-2a	Fusobacterium	nucleatum				38		s	52		s	46		s				52		s																40		s
	G	FG-13-6aa	Veillonella	parvula				20		s	24	0.19	s	24		s				26		s																24		s
	G	FG-13-10a	Lachnoanaerobaculum	saburreum				29		s	37		s	36		s				35		s																8	>32	r
	G	FG-14-1	Streptococcus	oralis	28	0.094	s	25		s	29		s	25		s	14	4	r	28		s	18		s	33		s	17	4	r	29		s	24		s	26		s
	G	FG-14-5	Actinomyces	oris	36		s	25		s	36		s	28		s	24	1	r	34		s	21		s	40		s	18	2	r	32		s	27		s	22		s
	G	FG-14-7	Neisseria	macacae	13	32	r	0	1	r				17	1.5	s	23		s	22	2	i				34		s	29		s	17	22	r	22		s				25		s	15	48	r	17		s
	G	FG-14-1a	Prevotella	nigrescens				>30		s	>30		s	17	0.38	s				40		s																45		s
	G	FG-14-2a	Fusobacterium	nucleatum				28		s	33		s	30		s				38		s																29		s
	G	FG-14-6a	Veillonella	parvula				21		s	16	4	r	16	0.19	s				27		s																20		s
	G	FG-14-12a	Lachnoanaerobaculum	saburreum				23		s	45	0.012	s	25	0.5	s				26		s																10	>32	r
FG-15	G	FG-15-1	Streptococcus	oralis	16	3	r	23		s	28		s	24		s	9	16	r	11	16	r	16		s	27		s	14	4	r	24	0.125	s	21		s	21		s
	G	FG-15-3	Streptococcus	oralis	31		s	25		s	33		s	30		s	10	16	r	27		s	20		s	32		s	22	0.75	r	30		s	26		s	25		s
	G	FG-15-11	Streptococcus	intermedius	0	>256	r	0	>256	r	35		s	25		s	10	8	r	13	24	r	19		s	36		s	26		s	38		s	29		s	30		s
	G	FG-15-4a	Eikenella	corrodens	14	16	r	0	16	r				19	1	s	14	8	r	24	1.5	i				36		s	34		s	19	16	r	17	2	r				21	32	s	15	16	r	21		s
	G	FG-15-10a	Eikenella	corrodens	21	2	r	0	16	r				34		s	15	8	r	32		s				38		s	30		s	30		s	30		s				32		s	28		s	22		s
	G	FG-15-6a	Veillonella	parvula				21		s	19	1	r	18	0.38	s				14	24	r																17	0.5	r
FG-16	G	FG-16-1	Streptococcus	oralis	0	>256	r	0	>256	r	27		s	22	0.064	s	0	24	r	0	24	r	17		s	27		s	13	2	r	27		s	23		s	22		s
	G	FG-16-3	Streptococcus	intermedius	32		s	32		s	36		s	30		s	11	12	r	32		s	19		s	41		s	25		s	32		s	27		s	29		s
	G	FG-16-5	Actinomyces	oris	28		s	20	0.19	s	31		s	28		s	25		s	28		s	22		s	38		s	15	2	r	32		s	25		s	24		s
	G	FG-16-8a	Capnocytophaga	ochracea	30		s	40		s				22	0.38	s	0	64	r	32		s				36		s	36		s	28		s	28		s				0	>1024	r	23		s	0	>1024	r
	G	FG-16-2a	Fusobacterium	nucleatum				26	0.125	s	0	>32	r	0	>256	r				33		s																31		s
	G	FG-16-6a	Veillonella	parvula				18	0.38	s	30	0.094	s	27		s				23		s																21		s
	G	FG-16-9a	Lachnoanaerobaculum	saburreum				24		s	45	0.012	s	30		s				14	8	r																11	8	r
FG-17	G	FG-17-1	Streptococcus	oralis	30	0.064	s	24		s	29		s	26		s	15	4	r	28		s	18		s	32		s	22	0.75	r	28		s	24		s	24		s
	G	FG-17-7b	Neisseria	macacae	18	8	r	0	24	r				16	1.5	s	35	0.032	s	25		s				30		s	20	0.38	i	21	12	r	22		s				29		s	19	6	r	18		s
	G	FG-17-2a	Fusobacterium	nucleatum				53		s	40		s	38		s				49		s																45		s
	G	FG-17-6a	Veillonella	parvula				21		s	27		s	27		s				15	12	r																19	0.38	r
	G	FG-17-9a	Lachnoanaerobaculum	saburreum				28		s	37/50	0,016/0,023	s	30		s				14	8	r																10	>32	r
FG-18	G	FG-18-1	Streptococcus	oralis	17	2	r	20	0.25	s	27		s	25		s	0	16	r	25		s	17		s	28		s	15	2	r	25	0.25	s	24		s	25		s
	G	FG-18-4	Streptococcus	mutans	30		s	26		s	32		s	30		s	18	2	r	27		s	18		s	34		s	21	0.75	r	32		s	24		s	22		s
	G	FG-18-9	Actinomyces	oris	30		s	23		s	34		s	32		s	22		s	30		s	22		s	36		s	15	2	r	34		s	29		s	24		s
	G	FG-18-8a	Capnocytophaga	ochracea	30		s	38		s				21	0.38	s	0	96	r	28		s				36		s	34		s	23	4	s	31		s				0	>1024	r	20	4	r	0	48	r
	G	FG-18-2a	Fusobacterium	nucleatum				42		s	0	>32	r	0	>256	r				>50		s																>50		s
	G	FG-18-6a	Veillonella	parvula				18	0.25	s	24	0.19	s	24		s				22		s																24		s
	G	FG-18-11a	Lachnoanaerobaculum	saburreum				26		s	49	0.012	s	30		s				14	4	r																8	>32	r
HG-02	G	HG-02-MA-T13	Streptococcus	constellatus	36		s	40		s	38		s	36		s	15	8	r	22	3	r	20		s	>30		s	32		s	>30		s	>30		s	34		s
	G	HG-02-MA-8	Capnocytophaga	ochracea	>30		s	>30		s				>30		s	0	48	r	>30		s				>30		s	>30		s	>30		s	>30		s				0	>1024	r	>30		s	0	192	r
	G	HG-02-MA-1a	Prevotella	nigrescens				58		s	51		s	42		s				37		s																31		s
	G	HG-02-MA-6a	Veillonella	parvula				20		s	18	0.25	s	17	0.25	s				22		s																20		s
	G	HG-02-MA-3a	Parvimonas	micra				20	0.75	s	41		s	33	0.75	s				34		s																26		s
HG-03	G	HG-03-11	Streptococcus	oralis	28		s	27		s	30		s	28		s	13	12	r	16	8	r	20		s	36		s	24	0.38	i	28		s	27		s	28		s
	G	HG-03-5a	Actinomyces	oris	36		s	23		s	>30		s	32		s	18	1	r	34		s	23		s	>30		s	20	0.38	i	>30		s	30		s	21		s
	G	HG-03-16a	Capnocytophaga	ochracea	>30		s	>30		s				>30		s	0	48	r	>30		s				>30		s	>30		s	>30		s	>30		s				0	>1024	r	>30		s	0	>1024	r
	G	HG-03-2aa	Fusobacterium	nucleautum				33		s	30		s	33	0.016	s				31		s																22	0.19	s
	G	HG-03-5ba	Veillonella	parvula				20		s	20	0.75	r	26		s				23		s																22		s
	G	HG-03-3a	Parvimonas	micra				28		s	45		s	40		s				35		s																38		s
HG-04	G	HG-04-SS-T13a	Streptococcus	intermedius	24	4	r	13	12	r	36		s	32		s	13	12	r	12	32	r	19		s	>30		s	26		s	>30		s	34		s	32		s
	G	HG-04-SS-C13a	Actinomyces	oris	>30		s	22		s	>30		s	36		s	23		s	>30		s	25		s	>30		s	16	2	r	>30		s	34		s	26		s
	G	HG-04-SS-7	Neisseria	macacae	17	8	r	0	8	r				19		s	32		s	32		s				34		s	32		s	21	6	i	23		s				29		s	20	8	r	18		s
	G	HG-04-SS-4a	Eikenella	corrodens	18	8	r	0	12	r				>30		s	30		s	>30		s				>30		s	>30		s	27		s	32		s				32		s	>30		s	22		s
	G	HG-04-SS-2a	Fusobacterium	nucleautum				27		s	39		s	23	0.016	s				32		s																26		s
	G	HG-04-SS-6a	Veillonella	parvula				20		s	18	0.75	r	19	0.75	i				24		s																22		s
	G	HG-04-SS-3a	Parvimonas	micra				30		s	46		s	44		s				30	1	s																31		s
HG-06	G	HG-06-1	Streptococcus	oralis	29		s	25		s	32		s	30		s	13	16	r	29		s	18		s	34		s	18	3	r	29		s	23		s	27		s
	G	HG-06-4	Streptococcus	intermedius	>40		s	32		s	>40		s	>40		s	0	16	r	36		s	19		s	42		s	22	0.38	i	>30		s	32		s	26		s
	G	HG-06-11	Actinomyces	oris	>30		s	>30		s	>30		s	38		s	22		s	>30		s	22		s	42		s	16	3	r	>30		s	32		s	22		s
	G	HG-06-8	Capnocytophaga	ochracea	>30		s	>30		s				>30		s	0	128	r	>30		s				>30		s	>30		s	>30		s	>30		s				0	>1024	r	>30		s	0	>1024	r
	G	HG-06-1a	Prevotella	nigrescens				53		s	63		s	60		s				46		s																38		s
	G	HG-06-2a	Fusobacterium	nucleautum				32		s	40		s	26	0.023	s				34		s																36		s
	G	HG-06-3a	Parvimonas	micra				26		s	52		s	50		s				41		s																38		s
HG-08	G	HG-08-1a	Prevotella	nigrescens				58		s	>60		s	59		s				46		s																37		s
	G	HG-08-11a	Fusobacterium	nucleatum				34		s	40		s	29		s				45		s																40		s
	G	HG-08-2a	Fusobacterium	nucleatum				38		s	48		s	25	<0,016	s				40		s																34		s
	G	HG-08-6a	Veillonella	parvula				20		s	17	1	r	15	0.125	s				22	0.19	s																17	0.125	s
	G	HG-08-10a	Lachnoanaerobaculum	saburreum				38		s	42		s	43		s				42		s																9	8	r
HG-10	G	HG-10-15a	Streptococcus	oralis	28		s	24		s	30		s	25		s	10	24	r	26		s	16		s	29		s	16	4	r	28		s	23		s	25		s
	G	HG-10-9a	Streptococcus	intermedius	14	12	r	26		s	33		s	38		s	11	32	r	12	24	r	20		s	38		s	24	0.5	i	29		s	27		s	24		s
	G	HG-10-5a	Actinomyces	oris	40		s	25		s	45		s	42		s	23		s	38	0.064	s	24		s	40		s	19	1.5	r	44		s	30		s	28		s
	G	HG-10-7	Neisseria	macacae	12	24	r	0	1	r				14	1.5	s	20	1	r	23	1.5	i				29		s	26		s	16	32	r	21		s				24	16	s	16	24	r	16		s
	G	HG-10-8b	Capnocytophaga	ochracea	45	0.25	s	34		s				28		s	0	32	r	30		s				34		s	28		s	36	3	s	34		s				0	>1024	r	>30	2	r	0	128	r
	G	HG-10-4a	Eikenella	corrodens	18	8	r	0	8	r				24	0.38	s	15	8	r	31		s				40		s	42		s	23	2	s	23		s				28		s	23	1	r	20		s
	G	HG-10-2a	Fusobacterium	nucleatum				36		s	6	>32	r	9	96	r				26		s																28	0.19	s
	G	HG-10-12a	Fusobacterium	nucleatum				31		s	0	>32	r	0	>256	r				37		s																37		s
	G	HG-10-2aa	Fusobacterium	nucleatum				31		s	0	>32	r	0	>256	r				37		s																39		s
	G	HG-10-2ba	Fusobacterium	nucleatum				40		s	>30		s	49		s				46		s																44		s
	G	HG-10-6aa	Veillonella	parvula				22		s	29	0.094	s	25		s				25		s																21		s
HG-12	G	HG-12-14	Streptococcus	anginosus	29		s	27		s	31		s	25		s	12	8	r	26		s	18		s	25		s	24	0.75	r	29		s	26		s	27		s
	G	HG-12-4ba	Eikenella	corrodens	9	64	r	0	32	r				22	0.75	s	14	12	r	30		s				42		s	40		s	18	16	r	23		s				32		s	12	192	r	17	1.5	s
	G	HG-12-1a	Prevotella	nigrescens				>30		s	>30		s	56		s				56		s																40		s
	G	HG-12-2aa	Fusobacterium	nucleatum				38		s	41		s	33		s				38		s																40		s
	G	HG-12-2ba	Fusobacterium	nucleatum				>30		s	>30		s	>30		s				>30		s																>30		s
	G	HG-12-6a	Veillonella	parvula				22		s	24	0.5	i	21		s				27		s																23		s
	G	HG-12-11a	Lachnoanaerobaculum	saburreum				32		s	38		s	36		s				17	6	r																12	>32	r
TG01	G	TG01RK 1.1	Streptococcus	oralis	28		s	23		s	30		s	29		s	9	12	r	28		s	16		s	33		s	19	0.75	r	32		s	25		s	22		s
	G	TG01RK 1.2	Streptococcus	oralis	32		s	25		s	32		s	26		s	10	16	r	29		s	18		s	30		s	18	1.5	r	30		s	26		s	22		s
	G	TG01RK 3.3	Actinomyces	oris	>40		s	>40		s	>40		s	>40		s	38		s	>40		s	28		s	>40		s	>40		s	>40		s	>40		s	38		s
	G	TG01RK 7.1	Actinomyces	oris	>40		s	28		s	>40		s	36		s	28		s	34		s	24		s	>40		s	16	1.5	r	46		s	36		s	26		s
	G	TG01RK 1.1an	Prevotella	nigrescens				40		s	45		s	31	0.032	s				38		s																26		s
	G	TG01RK 8.2	Fusobacterium	nucleatum				12	0.047	s	34		s	26		s				38		s																34		s
	G	TG01RK 4.2an	Lachnoanaerobaculum	saburreum				33		s	22	4	r	17	1	s				17	8	r																14	6	r
TG02	G	TG02HE 1.2	Streptococcus	oralis	18	6	r	29		s	40		s	29		s	9	24	r	12	32	r	17		s	32		s	18	1.5	r	29		s	23		s	24		s
	G	TG02HE 3.1	Actinomyces	oris	>40		s	>40		s	>40		s	>40		s	24		s	>40		s	28		s	>40		s	>40		s	>40		s	>40		s	30		s
	G	TG02HE 7.1	Actinomyces	oris	>40		s	>40		s	>40		s	34		s	32		s	>40		s	24		s	>40		s	20	2	r	>40		s	>40		s	26		s
	G	TG02HE 7.2	Actinomyces	oris	>40		s	30		s	>40		s	>40		s	20	0.75	r	40		s	24		s	>40		s	15	3	r	>40		s	35		s	22	0.75	r
	G	TG02HE H3	Eikenella	corrodens	12	48	r	0	>256	r				15	1	s	17	3	r	26		s				38		s	44		s	10	48	r	24		s				22	48	r	18	8	r	19		s
	G	TG02HE 6.1an	Capnocytophaga	ochracea	>30		s	>30		s				26		s	8	12	r	>30		s				>30		s	>30		s	>30		s	>30		s				0	>1024	r	32		s	0	>1024	r
	G	TG02HE 1.1an	Prevotella	nigrescens				0	>256	r	11	32	r	0	12	r				21	6	r																28		s
	G	TG02HE 5.5an	Veillonella	parvula				20	0.125	s	14	8	r	13	6	r				14	6	r																18	0.38	r
TG03	G	TG03KP 1.1	Streptococcus	oralis	0	>256	r	0	>256	r	40		s	31		s	8	64	r	13	32	r	17		s	28		s	15	4	r	30		s	24		s	21		s
	G	TG03KP 3.2	Actinomyces	oris	>40		s	32		s	>40		s	36		s	28		s	34		s	24		s	>40		s	21	1.5	r	>40		s	34		s	26		s
	G	TG03KP 5.2	Neisseria	macacae/mucosa	12	96	r	0	>256	r				11	2	s	18	1.5	r	20	2	i				24	0.094	s	22	0.094	s	12	48	r	17	1.5	r				23	4	s	12	48	r	15	1.5	s
	G	TG03KP 8.3	Capnocytophaga	ochracea	>30		s	>30		s				>30		s	12	32	r	>30		s				>30		s	>30		s	>30		s	>30		s				0	>1024	r	>30		s	12	>1024	r
	G	TG03KP 16.2	Prevotella	nigrescens				40		s	40		s	34	0.023	s				34		s																28		s
	G	TG03KP 21.1	Veillonella	parvula				20		s	16	3	r	11	2	i				22		s																18		s
TG04	G	TG04MS 18.4	Streptococcus	intermedius	28	0.19	s	22		s	30		s	22	0.25	s	9	24	r	26	0.38	s	19		s	25		s	18	0.75	r	30		s	25		s	22		s
	G	TG04MS 1.4	Actinomyces	oris	>40		s	>40		s	>40		s	46		s	32		s	>40		s	28		s	52		s	16	2	r	46		s	46		s	32		s
	G	TG04MS 7.2	Actinomyces	oris	44		s	24		s	42		s	32		s	24		s	32		s	20		s	42		s	16	2	r	36		s	32		s	26		s
	G	TG04MS 9.1	Actinomyces	oris	>40		s	>40		s	>40		s	42		s	30		s	36		s	24		s	>40		s	18	2	r	>40		s	36		s	26		s
	G	TG04MS 3.1	Eikenella	corrodens	17	16	r	0	>256	r				18	1	s	17	3	r	26		s				34		s	32		s	22	6	i	22		s				30		s	20	2	r	20		s
	G	TG04MS 8.1	Capnocytophaga	ochracea	>30		s	>30		s				28		s	10	12	r	>30		s				>30		s	>30		s	28		s	>30		s				0	>1024	r	>30		s	0	>1024	r
	G	TG04MS 16.1	Prevotella	nigrescens				40		s	24	0.75	r	18	0.5	s				22	8	r																30		s
	G	TG04MS 22.1	Fusobacterium	nucleatum				30		s	14	0.032	s	28		s				36		s																35		s
	G	TG04MS 18.1	Parvimonas	micra				15	0.5	s	30	0.064	s	20	8	i				21	1	s																25		s
	G	TG05CG 7.2	Neisseria	macacae/mucosa	8	96	r	0	48	r				18		s	16	2	r	19	1.5	i				26		s	30		s	20	12	r	16	1.5	r				22	12	s	12	48	r	15	2	s
	G	TG05CG 13.2	Neisseria	macacae/mucosa	14	24	r	0	48	r				13	1.5	s	17	2	r	20	2	i				28		s	25	0.125	s	16	32	r	18	1.5	r				25		s	15	8	r	15	2	s
	G	TG05CG 5.2	Neisseria	macacae/mucosa	10	48	r	0	32	r				15	1	s	15	2	r	25	0.75	s				25	0.064	s	26		s	19	6	i	19	0.5	s				24	12	s	13	12	r	15	1.5	s
	G	TG05CG 8.1	Capnocytophaga	ochracea	>30		s	>30		s				>30		s	8	64	r	>30		s				>30		s	>30		s	26		s	>30		s				0	>1024	r	>30		s	0	>1024	r
	G	TG05CG 8.2	Capnocytophaga	ochracea	28		s	>30		s				24	0.5	s	12	16	r	26		s				32		s	36		s	20	16	r	28		s				0	>1024	r	28		s	0	>1024	r
	G	TG05CG 21.5	Veillonella	parvula				16	1	s	14	1.5	r	15	1	i				32		s																22		s
TG06	G	TG06TP 1.1	Streptococcus	oralis	16	12	r	36		s	38		s	30		s	20	32	r	32		s	18		s	34		s	20	1	r	32		s	25		s	24		s
	G	TG06TP 3.4	Actinomyces	oris	>40		s	28		s	46		s	34		s	26		s	38		s	24		s	46		s	18	2	r	44		s	36		s	26		s
	G	TG06TP 20.1	Eikenella	corrodens	15	16	r	0	>256	r				19	0.75	s	18	3	r	26		s				36		s	34		s	23	4	s	21		s				32		s	18	4	r	20		s
	G	TG06TP 8.1	Capnocytophaga	ochracea	20	0.75	r	30		s				24	0.125	s	8	24	r	30		s				32		s	>30		s	24	0.75	s	16	0.19	s				0	>1024	r	18	1	r	0	>1024	r
	G	TG06TP 16.1	Prevotella	nigrescens				40		s	44		s	37		s				40		s																30		s
	G	TG06TP 21.2	Veillonella	parvula				>40		s	15	1.5	r	12	1.5	i				22		s																18		s
TG07	G	TG07JO 1.1	Streptococcus	oralis	30		s	24		s	34		s	26		s	14	16	r	28		s	18		s	36		s	20	1.5	r	40		s	32		s	26		s
	G	TG07JO 24.4	Streptococcus	intermedius	28	0.094	s	21	0.125	s	31		s	23		s	12	16	r	25		s	17		s	26		s	20	0.5	i	26		s	25		s	26		s
	G	TG07JO 2.1	Actinomyces	oris	36		s	26		s	42		s	34		s	24		s	32		s	24		s	44		s	18	1.5	r	44		s	36		s	24		s
	G	TG07JO 3.3	Actinomyces	oris	>40		s	24	0.19	s	>40		s	36		s	18	0.5	s	36		s	24		s	44		s	16	2	r	>40		s	42		s	24		s
	G	TG07JO 13.2	Neisseria	macacae/mucosa	11	64	r	0	>256	r				10	2	s	18	1.5	r	18	2	i				26		s	24	0.125	s	10	64	r	17	1	r				24	8	s	13	12	r	14	1	s
	G	TG07JO 5.2	Neisseria	macacae/mucosa	15	24	r	0	>256	r				15	1.5	s	19	1	r	22	1.5	i				28		s	24	0.032	s	18	16	r	20	0.5	s				23	16	s	17	12	r	16		s
	G	TG07JO 8.1	Capnocytophaga	ochracea	>30		s	>30		s				>30		s	0	16	r	>30		s				>30		s	>30		s	>30		s	>30		s				0	>1024	r	>30		s	0	>1024	r
	G	TG07JO 16.1	Prevotella	nigrescens				35		s	42		s	32	0.032	s				40		s																30		s
	G	TG07JO 16.2	Veillonella	parvula				>40		s	23	0.5	i	16	0.75	i				18	1	s																13	1	r
	G	TG07JO 18.3	Parvimonas	micra				19	0.38	s	32	0.023	s	19	0.19	s				28	0.125	s																25		s
TG08	G	TG08BK 7.1	Actinomyces	oris	>40		s	34		s	44		s	36		s	26		s	36		s	26		s	36		s	16	1.5	r	42		s	32		s	24		s
	G	TG08BK 3.2	Actinomyces	oris	>40		s	28		s	>40		s	36		s	26		s	38		s	24		s	>40		s	>40		s	>40		s	34		s	26		s
	G	TG08BK 19.2	Eikenella	corrodens	18	6	r	0	>256	r				20	0.75	s	18	3	r	25	1.5	i				36		s	38		s	24	3	s	21		s				30		s	21	1.5	r	20		s
	G	TG08BK 5.2	Neisseria	macacae/mucosa	14	24	r	0	128	r				13	2	s	15	2	r	20	2	i				26		s	18	1.5	r	16	16	r	20	1.5	r				25		s	14	8	r	15	1.5	s
	G	TG08BK18.2	Fusobacterium	nucleatum				28		s	12	0.032	s	27		s				30		s																25		s
TG09	G	TG09MJ 1.1	Streptococcus	oralis	29		s	25		s	38		s	24		s	11	24	r	26		s	17		s	42		s	16	3	r	34		s	26		s	24		s
	G	TG09MJ 5.1	Actinomyces	oris	36		s	18	0.19	s	44		s	34		s	16	2	r	34		s	26		s	34		s	14	4	r	36		s	32		s	20	0.5	s
	G	TG09MJ 2.3	Eikenella	corrodens	18	16	r	0	>256	r				19	0.75	s	14	12	r	28		s				36		s	36		s	20	12	r	26		s				23	64	r	20	4	r	19		s
	G	TG09MJ 16.1	Prevotella	nigrescens				48		s	50		s	44		s				44		s																48		s
	G	TG09MJ 17.1	Fusobacterium	nucleatum				40		s	40		s	35		s				35		s																36		s
TG10	G	TG10MH 1.2	Streptococcus	oralis	30		s	25		s	36		s	28		s	10	32	r	32		s	18		s	44		s	21	0.75	r	38		s	30		s	30		s
	G	TG10MH 13.3	Neisseria	macacae/mucosa	9	32	r	0	>256	r				13	2	s	20	1.5	r	19	4	r				30		s	16	2	r	10	64	r	17	1	r				22	12	s	14	6	r	14	1	s
	G	TG10MH 8.1	Capnocytophaga	ochracea	46		s	36		s				30		s	10	12	r	36		s				>40		s	>40		s	>30		s	>40		s				0	>1024	r	>40		s	0	>1024	r
	G	TG10MH 16.1	Prevotella	nigrescens				40		s	48		s	38		s				38		s																30		s
	G	TG10MH 18.2	Veillonella	parvula				18	0.75	s	17	1.5	i	14	1.5	i				10	48	r																20		s
TG11	G	TG11VS 1.2	Streptococcus	oralis	15	8	r	24		s	32		s	27		s	11	24	r	26		s	17		s	42		s	16	3	r	34		s	26		s	24		s
	G	TG11VS 15.4	Eikenella	corrodens	14	8	r	0	>256	r				21	0.75	s	14	6	r	25	0.38	s				34		s	30		s	20	12	r	20	0.75	r				21	>256	r	17	3	r	20		s
	G	TG11VS 8.1	Capnocytophaga	ochracea	20	0.75	r	>30		s				18	0.75	s	9	32	r	24	1	s				26		s	20	0.047	s	20	6	i	24	0.25	s				0	>1024	r	20	1.5	r	0	>1024	r
	G	TG11VS 21.4	Fusobacterium	nucleatum				25	0.19	s	0	>32	r	0	16	r				30		s																20	2	r
	G	TG11VS 18.2	Parvimonas	micra				18	0.38	s	31	0.008	s	20	0.38	s				25	0.064	s																25	0.38	r
TG12	G	TG12MK 1.1	Streptococcus	oralis	30		s	26		s	33		s	21	0.25	s	16	8	r	28		s	18		s	32		s	14	4	r	30		s	28		s	24		s
	G	TG12MK 1.2	Streptococcus	oralis	16	12	r	22		s	32		s	24		s	11	24	r	26		s	17		s	32		s	16	4	r	32		s	26		s	26		s
	G	TG12MK 5.2	Neisseria	macacae/mucosa	12	>256	r	0	12	r				17	0.75	s	18	1	r	22	0.5	s				24	0.064	s	24	0.023	s	18	12	r	19	0.38	s				21	16	s	14	16	r	15	1	s
	G	TG12MK 8.1	Capnocytophaga	ochracea	32		s	38		s				28		s	12	8	r	30		s				>40		s	>40		s	16	2	s	36		s				0	>1024	r	32		s	0	>1024	r
	G	TG12MK 22.3	Veillonella	parvula				20		s	14	1.5	r	14	0.75	i				24		s																20		s
TG13	G	TG13CS 1.1	Streptococcus	oralis	29		s	26		s	34		s	24		s	11	24	r	27		s	18		s	34		s	21	1	r	36		s	28		s	26		s
	G	TG13CS 1.2	Streptococcus	oralis	21	3	r	27		s	35		s	25		s	10	32	r	30		s	17		s	36		s	12	3	r	38		s	30		s	26		s
	G	TG13CS 2.1	Streptococcus	oralis	16	24	r	24		s	35		s	24		s	9	32	r	27		s	16		s	32		s	14	6	r	32		s	26		s	24		s
	G	TG13CS 5.1	Neisseria	macacae/mucosa	14	16	r	0	>256	r				15	1	s	18	0.75	r	22	1	s				26		s	32		s	17	12	r	19	0.75	r				24	4	s	14	8	r	17		s
	G	TG13CS 4.5	Neisseria	macacae/mucosa	0	>256	r	0	>256	r				16	0.75	s	16	2	r	21	1.5	i				26		s	24	0.064	s	17	12	r	19	1	r				30		s	9	>256	r	16		s
	G	TG13CS 16.1	Prevotella	nigrescens				30		s	38		s	22	0.19	s				38		s																35		s
	G	TG13CS 17.1	Fusobacterium	nucleatum				48		s	44		s	40		s				58		s																28		s
	G	TG13CS 20.4	Veillonella	parvula				16	2	s	15	>32	r	16	6	r				21		s																15	1.5	r
TG14	G	TG14LK 6.2	Neisseria	macacae/mucosa	14	24	r	0	16	r				16	1.5	s	26		s	29		s				38		s	34		s	19	24	r	28		s				32		s	17	8	r	20		s
	G	TG14LK 23.3	Fusobacterium	nucleatum				32		s	40		s	32		s				38		s																33		s
	G	TG14LK 21.1	Veillonella	parvula				17	0.38	s	18	2	r	15	2	i				21		s																14	0.25	s
TG15	G	TG15FL 4.1	Neisseria	macacae/mucosa	11	48	r	0	>256	r				14	2	s	15	3	r	24		s				24	0.125	s	22	0.008	s	18	12	r	18	0.19	s				18	12	s	14	16	r	15	1.5	s
	G	TG15FL 24.2	Parvimonas	micra				20	0.25	s	31	0.38	i	12	6	i				21	0.25	s																18	0.25	s
TG16	G	TG16LK 8.1	Capnocytophaga	ochracea	>30		s	>30		s				21	0.25	s	0	32	r	>30		s				>30		s	>30		s	16	3	s	26		s				0	>1024	r	26		s	0	>1024	r
	G	TG16LK 23.2	Veillonella	parvula				17	0.38	s	20	0.38	i	18	32	r				23	2	i																25		s
TG17	G	TG17AB 21.3	Streptococcus	anginosus	24	0.25	s	20	0.25	s	30		s	22	0.25	s	12	12	r	25		s	17		s	27		s	19	0.75	r	25	0.5	s	24		s	27		s
	G	TG17AB 23.1	Streptococcus	anginosus	25	0.25	s	19	0.25	s	25		s	21	0.25	s	12	16	r	26		s	18		s	27		s	19	0.75	r	24	0.5	s	24		s	23		s
	G	TG17AB 1.2	Streptococcus	anginosus	26	0.38	i	20	0.047	s	27		s	20	0.125	s	11	16	r	27		s	18		s	27		s	20	0.38	i	28		s	26		s	25		s
	G	TG17AB 16.2	Prevotella	nigrescens				15	0.032	s	41	0.047	s	27	0.047	s				30		s																21	1.5	r
	G	TG17AB 17.1	Fusobacterium	nucleatum				35		s	0	>32	r	0	>256	r				40		s																35		s
	G	TG17AB 23.2	Veillonella	parvula				19		s	15	1.5	r	12	1	i				22		s																21		s
TG18	G	TG18MM 1.1	Streptococcus	oralis	18	2	r	25		s	30		s	24		s	10	8	r	13	16	r	17		s	28		s	13	6	r	29		s	25		s	21		s
	G	TG18MM 3.2	Streptococcus	intermedius	22	0.25	s	22		s	30		s	21	0.19	s	12	6	r	25	1	s	17		s	30		s	20	0.5	i	28		s	28		s	27		s
	G	TG18MM 8.3	Capnocytophaga	ochracea	32		s	36		s				20	0.75	s	12	16	r	28		s				26		s	>40	0.016	s	18	12	r	18	0.125	s				0	>1024	r	40	0.38	i	0	>1024	r
	G	TG18MM 22.1	Fusobacterium	nucleatum				27		s	14	4	r	0	24	r				32		s																27		s
	G	TG18MM 23.2	Veillonella	parvula				18	0.19	s	16	1.5	r	11	1	i				22		s																18		s
	G	TG18MM 17.2	Lachnoanaerobaculum	saburreum				30		s	40		s	35		s				17	8	r																9	>32	r
TG19	G	TG19VC 8.2	Eikenella	corrodens	18	6	r	0	>256	r				23	0.5	s	17	4	r	32		s				38		s	36		s	28		s	26		s				24	64	r	24	3	r	22		s
	G	TG19VC 5.4	Neisseria	macacae/mucosa	12	32	r	0	>256	r				15	1.5	s	17	1	r	21	1	s				28		s	26		s	16	8	i	20	0.38	s				24	12	s	14	24	r	14	1.5	s
	G	TG19VC 16.1	Prevotella	nigrescens				0	>256	r	44		s	38		s				40		s																30		s
	G	TG19VC 17.1	Fusobacterium	nucleatum				36		s	38		s	32		s				40		s																34		s
	G	TG19VC 20.1	Veillonella	parvula				19		s	12	6	r	14	16	r				22	0.38	s																20	0.19	s
TG20	G	TG20TK 18.2	Streptococcus	intermedius	28	0.125	s	21	0.125	s	30		s	24		s	13	8	r	29		s	17		s	28		s	20	0.5	i	32		s	28		s	29		s
	G	TG20TK 5.2	Neisseria	macacae/mucosa	11	32	r	0	64	r				12	1.5	s	19	1	r	20	1.5	i				22	0.064	s	26		s	13	16	r	20	0.75	r				18	48	r	14	16	r	16		s
	G	TG20TK 21.4	Fusobacterium	nucleatum				25	0.064	s	32		s	30		s				35		s																30		s
	G	TG20TK 21.3	Veillonella	parvula				17	0.75	s	18	2	r	16	1	i				23		s																19		s
	G	TG20TK 18.4	Parvimonas	micra				15	0.19	s	35	0.016	s	30		s				30		s																28		s
HG01	G	HG01NA 5.1	Streptococcus	anginosus	28		s	26		s	26		s	19	0.38	s	12	24	r	22		i	18		s	25		s	18	1	r	28		s	22		s	25		s
	G	HG01NA 15.3	Eikenella	corrodens	13	32	r	0	>256	r				19	0.75	s	16	4	r	25	0.25	s				34		s	30		s	20	12	r	18	0.5	s				21	32	s	15	>256	r	19		s
	G	HG01NA 17.1	Fusobacterium	nucleatum				0	6	r	18	4	r	13	2	i				>40	<0,016	s																22	1.5	r
	G	HG01NA 21.4	Veillonella	parvula				20		s	20	1.5	i	17	1.5	i				22		s																17	1	r
HG05	G	HG05BP 8.1	Capnocytophaga	ochracea	34		s	36		s				32		s	8	24	r	34		s				30		s	36		s	32		s	28		s				0	>1024	r	28		s	0	>1024	r
	G	HG05BP 16.1	Prevotella	nigrescens				25		s	20	2	r	12	0.75	i				20	8	r																8	>32	r
	G	HG05BP 17.2	Fusobacterium	nucleatum				36		s	40		s	35		s				35		s																25		s
	G	HG05BP 21.1	Lachnoanaerobaculum	saburreum				30		s	40		s	35		s				17	6	r																12	16	r
HG07	G	HG07CB 8.1	Capnocytophaga	ochracea	>30		s	>30		s				20	0.38	s	10	12	r	>30		s				>30		s	>30		s	22	6	i	>30		s				0	>1024	r	32		s	0	>1024	r
	G	HG07CB 16.1	Prevotella	nigrescens				0	>256	r	40		s	37	0.023	s				35		s																25		s
	G	HG07CB 21.2	Lachnoanaerobaculum	saburreum				35		s	40		s	35		s				35		s																12	8	r
HG09	G	HG09CS 19.1	Streptococcus	constellatus	6	>256	r	20	0.38	s	22	0.75	i	21	0.25	s	10	3	r	23	1	s	6	32	r	29		s	28	0.094	s	29		s	24		s	26		s
	G	HG09CS 15.4	Eikenella	corrodens	18	24	r	0	>256	r				14	0.75	s	16	12	r	28		s				>40		s	>40		s	16	12	r	23		s				22	48	r	13	12	r	17	2	s
	G	HG09CS 16.1	Prevotella	nigrescens				0	0.25	s	14	8	r	10	3	r				32		s																28		s
	G	HG09CS 18.1	Parvimonas	micra				15	0.25	s	52	0.003	s	15	0.25	s				25		s																24		s
	G	HG09CS 19.3	Lachnoanaerobaculum	saburreum				31		s	34	0.008	s	32		s				12	4	r																10	>32	r
HG11	G	HG11SS 15.4	Eikenella	corrodens	16	16	r	0	>256	r				17	0.75	s	16	6	r	22	0.75	s				>30		s	>40		s	20	4	s	24		s				22	64	r	17	16	r	18	2	s
	G	HG11SS 16.1	Prevotella	nigrescens				44		s	46		s	40		s				40		s																30		s
	G	HG11SS 17.1	Fusobacterium	nucleatum				35		s	50		s	40		s				40		s																35		s
	G	HG11SS 18.1	Parvimonas	micra				15	0.125	s	38		s	38		s				34		s																15	0.38	r
	G	HG11SS 18.2	Parvimonas	micra				6	48	r	38		s	15	0.75	s				20	0.19	s																24		s
HG13	G	HG13AG 2.2	Streptococcus	anginosus	23	0.38	i	20	0.38	s	34		s	25		s	10	32	r	25		s	18		s	40		s	20	0.75	r	38		s	22		s	27		s
	G	HG13AG 18.3	Streptococcus	intermedius	30		s	25		s	34		s	26		s	14	6	r	32		s	17		s	34		s	28		s	32		s	27		s	32		s
	G	HG13AG 17.2	Fusobacterium	nucleatum				35		s	40		s	27		s				42		s																30		s
	G	HG13AG 19.1	Lachnoanaerobaculum	saburreum				32		s	40		s	35		s				16	4	r																12	8	r
HG15	G	HG15CK 8.2	Capnocytophaga	ochracea	28		s	22	0.016	s				24	1	s	9	12	r	24	0.38	s				28		s	16	0.38	i	24	0.75	s	24	0.094	s				0	>1024	r	22		s	0	>1024	r
HG17	G	HG17SS 21.1	Streptococcus	anginosus	25	0.38	i	19	0.38	s	31		s	22		s	9	24	r	24	1	s	17		s	28		s	20	1	r	32		s	24		s	23		s
	G	HG17SS 22.1	Streptococcus	anginosus	25	0.38	i	21	0.38	s	32		s	23		s	8	32	r	22	0.75	s	17		s	31		s	20	0.5	i	30		s	21		s	23		s
	G	HG17SS 21.2	Parvimonas	micra				18	0.125	s	30	0.012	s	21	0.064	s				21	0.047	s																19	0.19	s
	G	HG17SS 22.2	Lachnoanaerobaculum	saburreum				31		s	40		s	35		s				12	16	r																8	>32	r
HG23	G	HG23ML 18.3	Streptococcus	intermedius	28	0.19	s	20	0.38	s	28		s	22	0.38	s	10	12	r	29		s	16		s	27		s	21	1	r	25	0.19	s	23		s	24		s
FK-01	K	FK-01-5	Actinomyces	oris	36		s	28		s	>30		s	36		s	22		s	32		s	22		s	>30		s	17	2	r	38		s	28		s	24		s
	K	FK-01-8ba	Actinomyces	oris	30		s	>30		s	>30		s	36		s	31		s	36		s	23		s	35		s	16	3	r	>30		s	38		s	24		s
	K	FK-01-7	Neisseria	macacae	18	6	r	0	16	r				20		s	26		s	32		s				38		s	34		s	22	8	i	25		s				26		s	21	3	r	18		s
	K	FK-01-1a	Prevotella	nigrescens				48		s	51		s	50		s				40		s																31		s
	K	FK-01-2a	Fusobacterium	nucleatum				26		s	21	0.023	s	26	0.032	s				32		s																17	0.19	s
	K	FK-01-6a	Veillonella	parvula				19	0.19	s	9	2	r	14	0.75	i				23		s																19	0.094	s
	K	FK-01-3a	Parvimonas	micra				19	0.5	s	38		s	22	0.064	s				30		s																25		s
	K	FK-01-10a	Lachnoanaerobaculum	saburreum				29		s	32		s	32		s				14	6	r																0	>32	r
FK-02	K	FK-02-3	Streptococcus	anginosus	29		s	24		s	32		s	32		s	11	12	r	32		s	17		s	33		s	21	0.38	i	32		s	27		s	28		s
	K	FK-02-4	Streptococcus	mutans	30	0.19	s	23		s	34		s	36		s	16	3	r	26		s	20		s	34		s	20	0.75	r	34		s	24		s	25		s
	K	FK-02-5	Actinomyces	oris	>30		s	>30		s	>30		s	38		s	24		s	30		s	24		s	35		s	18	1.5	r	36		s	29		s	21		s
	K	FK-02-8	Capnocytophaga	ochracea	>30		s	>30		s				>30		s	9	64	r	>30		s				>30		s	>30		s	>30		s	>30		s				0	>1024	r	>30		s	0	128	r
	K	FK-02-1a	Prevotella	nigrescens				39		s	41		s	44		s				29		s																29	0.25	s
	K	FK-02-6a	Veillonella	parvula				21		s	16	4	r	23	0.032	s				25		s																21		s
	K	FK-02-10a	Lachnoanaerobaculum	saburreum				31		s	35		s	34		s				13	8	r																0	16	r
FK-03	K	FK-03-14	Streptococcus	oralis	28		s	23		s	29		s	27		s	0	32	r	28		s	18		s	31		s	16	2	r	27		s	22		s	26		s
	K	FK-03-11	Streptococcus	anginosus	30		s	29		s	33		s	30		s	13	12	r	28		s	17		s	30		s	22	0.38	i	27		s	26		s	27		s
	K	FK-03-4	Streptococcus	mutans	30		s	26		s	>30		s	34		s	15	3	r	28		s	19		s	34		s	20	1	r	38		s	20		s	>30		s
	K	FK-03-7	Neisseria	macacae	15	8	r	16	2	r				19		s	30	0.094	s	32		s				31		s	30		s	23	1.5	s	31		s				24	16	s	18	8	r	17		s
	K	FK-03-8	Capnocytophaga	ochracea	38		s	48		s				>30		s	12	64	r	>30		s				48		s	46		s	>30		s	46		s				10	>1024	r	42		s	0	>1024	r
	K	FK-03-1a	Prevotella	nigrescens				41		s	10	>32	r	30	4	r				25		s																38		s
	K	FK-03-2a	Fusobacterium	nucleatum				24	0.125	s	17	0.032	s	26	0.032	s				29		s																20	0.25	s
	K	FK-05-5a	Veillonella	parvula				18	0.19	s	12	12	r	18	0.75	i				24		s																19	0.125	s
FK-04	K	FK-04-4	Streptococcus	mutans	28		s	28		s	>30		s	38		s	17	3	r	28		s	19		s	36		s	22	0.5	i	38		s	28		s	27		s
	K	FK-04-5	Actinomyces	oris	32		s	30		s	38		s	39		s	27		s	36		s	23		s	43		s	23		i	40		s	30		s	25		s
	K	FK-04-13	Actinomyces	oris	>30		s	>30		s	>30		s	>30		s	25	2	r	40		s	27		s	>30		s	>30		s	>30		s	>30		s	28		s
	K	FK-04-7	Neisseria	macacae	17	8	r	0	24	r				21		s	34		s	25		s				36		s	34		s	24	12	r	24		s				25		s	23	4	r	18		s
	K	FK-04-14	Eikenella	corrodens	25		s	0	12	r				19		s	20	3	r	>30		s				>30		s	>30		s	>30		s	36		s				26		s	30		s	22		s
	K	FK-04-1a	Prevotella	nigrescens				33		s	35		s	39		s				18	6	r																35	0.38	r
	K	FK-04-6a	Veillonella	parvula				18	0.19	s	19	2	r	24	0.38	s				23	0.5	s																18	0.25	s
	K	FK-04-3a	Parvimonas	micra				25		s	43		s	37		s				35		s																29		s
	K	FK-04-8a	Lachnoanaerobaculum	saburreum				33		s	38		s	44		s				11	16	r																0	>32	r
FK-05	K	FK-05-1	Streptococcus	oralis	21	8	r	25		s	32		s	34		s	9	32	r	20	2	i	18		s	36		s	18	3	r	34		s	25		s	27		s
	K	FK-05-4	Streptococcus	mutans	32		s	26		s	>30		s	36		s	16	3	r	29		s	20		s	38		s	26	0.5	i	38		s	26		s	27		s
	K	FK-05-15a	Actinomyces	oris	34		s	30		s	>30		s	36		s	25	0.38	s	34		s	21		s	42		s	20	1.5	r	37		s	38		s	24		s
	K	FK-05-4a	Eikenella	corrodens	19	4	r	0	24	r				38		s	23		s	32		s				>30		s	42		s	24	6	i	26		s				30		s	24	0.75	r	22		s
	K	FK-05-1a	Prevotella	nigrescens				40		s	48		s	46		s				35		s																29	0.25	s
	K	FK-05-2a	Fusobacterium	nucleatum				28		s	22	0.016	s	31	0.032	s				34		s																30		s
	K	FK-05-5a	Veillonella	parvula				18	0.19	s	12	12	r	18	0.75	i				24		s																19	0.125	s
	K	FK-05-10a	Lachnoanaerobaculum	saburreum				34		s	34		s	36		s				13	6	r																12	8	r
FK-06	K	FK-06-1	Streptococcus	oralis	28		s	25		s	26		s	23		s	13	4	r	29		s	16		s	27		s	16	1.5	r	26		s	22		s	23		s
	K	FK-06-4b	Streptococcus	oralis	30		s	26		s	36		s	30		s	14	2	r	29		s	18		s	34		s	21	0.5	i	36		s	25		s	25		s
	K	FK-06-3	Streptococcus	anginosus	36		s	34		s	38		s	38		s	15	16	r	29		s	19		s	38		s	25		s	34		s	27		s	26		s
	K	FK-06-14a	Actinomyces	oris	>30		s	24		s	>30		s	34		s	22		s	31		s	23		s	45		s	16	1.5	r	41		s	28		s	23		s
	K	FK-06-7	Neisseria	macacae	18	4	r	0	12	r				15	2	s	29		s	20	6	i				31		s	26		s	20	6	i	22		s				24	24	s	18	12	r	16		s
	K	FK-06-8	Capnocytophaga	ochracea	>30		s	>30		s				>30		s	13	64	r	>30		s				>30		s	>30		s	>30		s	>30		s				0	>1024	r	>30		s	0	128	r
	K	FK-06-14	Eikenella	corrodens	25		s	0	24	r				40		s	20	4	r	38	0.094	s				>30		s	>30		s	>30	4	s	36		s				18	128	r	30		s	20		s
	K	FK-06-1a	Prevotella	nigrescens				31		s	51		s	46		s				45		s																35		s
	K	FK-06-15a	Fusobacterium	nucleatum				37		s	28	0.047	s	32	0.094	s				39		s																34		s
	K	FK-06-6aa	Veillonella	parvula				19	0.25	s	22		s	21	0.047	s				22	0.38	s																16	0.38	r
	K	FK-06-8a	Lachnoanaerobaculum	saburreum				29		s	33		s	37		s				12	8	r																0	>32	r
FK-07	K	FK-07-1	Streptococcus	oralis	29	0.064	s	22		s	25		s	25		s	15	6	r	16	4	r	17		s	29		s	16	2	r	28		s	21		s	23		s
	K	FK-07-3	Streptococcus	anginosus	28		s	27		s	38		s	32		s	13	8	r	30		s	16		s	27		s	20	0.5	i	26		s	28		s	24		s
	K	FK-07-5a	Actinomyces	oris	40		s	30		s	>30		s	34		s	23		s	32		s	23		s	40		s	19	1	r	42		s	36		s	25		s
	K	FK-07-8a	Capnocytophaga	ochracea	38		s	42		s				>30		s	15	8	r	>30		s				50		s	>30		s	>30		s	44		s				0	>1024	r	>30		s	0	>1024	r
	K	FK-07-2	Eikenella	corrodens	30		s	0	16	r				40		s	29		s	18	3	r				26		s	>30		s	18	24	r	32		s				25	16	s	32		s	32		s
	K	FK-07-4aa	Eikenella	corrodens	20	2	r	0	24	r				38		s	24		s	>30		s				>30		s	>30		s	>30		s	36		s				32		s	26	2	i	24		s
	K	FK-07-1a	Prevotella	nigrescens				45		s	8	>32	r	25	3	r				20	6	r																34		s
	K	FK-07-2a	Fusobacterium	nucleatum				24	0.064	s	19	0.016	s	27	0.032	s				28		s																19	0.125	s
	K	FK-07-5ba	Veillonella	parvula				22	0.19	s	16	0.38	i	11	12	r				25		s																21		s
FK-08	K	FK-08-1	Streptococcus	oralis	28		s	24		s	27		s	26		s	0	24	r	28		s	18		s	28		s	16	3	r	24	0.5	s	22		s	24		s
	K	FK-08-12	Streptococcus	anginosus	12	16	r	29		s	32		s	33		s	14	12	r	32		s	18		s	38		s	>30		s	>30		s	>30		s	29		s
	K	FK-08-4	Streptococcus	mutans	28		s	25		s	34		s	36		s	18	2	r	32		s	20		s	36		s	21	0.75	r	36		s	25		s	26		s
	K	FK-08-5a	Actinomyces	oris	34		s	23		s	38		s	30		s	23	0.5	s	32		s	22		s	44		s	17	1.5	r	36		s	30		s	23		s
	K	FK-08-7	Neisseria	macacae	15	12	r	0	16	r				17	0.75	s	35	0.047	s	32	0.75	s				34		s	32		s	17	24	r	23		s				29		s	19	8	r	17		s
	K	FK-08-1a	Prevotella	nigrescens				51		s	58		s	56		s				42		s																33		s
	K	FK-08-12a	Lachnoanaerobaculum	saburreum				32		s	31		s	34		s				14	8	r																0	>32	r
HK-01	K	HK-01-1	Streptococcus	oralis	14	48	r	17	2	r	32		s	30		s	11	12	r	18	12	r	19		s	34		s	19	1.5	r	30		s	26		s	28		s
	K	HK-01-4	Streptococcus	mutans	31	0.125	s	30		s	>30		s	36		s	18	3	r	32		s	20		s	36		s	21	1	r	38		s	29		s	29		s
	K	HK-01-7a	Neisseria	macacae	13	12	r	0	16	r				16		s	25	0.38	s	23	1.5	i				36		s	34		s	15	24	r	26		s				29		s	19	8	r	17		s
	K	HK-01-4ba	Eikenella	corrodens	15	16	r	0	16	r				31		s	17	3	r	30		s				40		s	30		s	22	8	i	23		s				32		s	20	0.75	r	19		s
	K	HK-01-1a	Prevotella	nigrescens				38		s	50		s	>50		s				42		s																36		s
	K	HK-01-2a	Fusobacterium	nucleatum				23	0.094	s	17	0.023	s	30	0.064	s				30	0.25	s																19	0.25	s
	K	HK-01-6aa	Veillonella	parvula				22	0.125	s	6	4	r	18	1	i				24	0.75	s																16	0.25	s
	K	HK-01-12a	Lachnoanaerobaculum	saburreum				33	0.125	s	36	0.125	s	40		s				15	8	r																11	6	r
HK-02	K	HK-02-4	Streptococcus	mutans	32		s	27		s	40		s	36		s	17	4	r	30		s	19		s	34		s	18	1	r	38		s	25		s	25		s
	K	HK-02-1	Streptococcus	oralis	28		s	23		s	30		s	28		s	9	12	r	27		s	17		s	31		s	14	3	r	29		s	23		s	22		s
	K	HK-02-16	Actinomyces	oris	>30		s	>30		s	>30		s	38		s	20	1	r	36		s	23		s	32		s	16	3	r	35		s	26		s	27		s
	K	HK-02-6	Actinomyces	oris	38		s	30		s	>30		s	>30		s	24		s	36		s	22		s	39		s	17	1.5	r	40		s	32		s	22		s
	K	HK-02-7	Neisseria	macacae	17	6	r	0	16	r				20		s	25		s	31		s				28		s	35		s	17	8	i	24		s				23	16	s	17	6	r	16		s
	K	HK-02-9	Neisseria	macacae	11	48	r	0	48	r				25		s	26		s	26		s				34		s	34		s	20	8	i	24		s				36		s	14	24	r	15	1.5	s
	K	HK-02-8b	Eikenella	corrodens	13	24	r	0	32	r				32		s	15	8	r	26		s				38		s	>30		s	20	8	i	20	0.5	s				30		s	15	16	r	18	1.5	s
	K	HK-02-1ab	Prevotella	nigrescens				33		s	42		s	42	0.023	s				32		s																33	0.38	r
	K	HK-02-2a	Fusobacterium	nucleatum				34		s	32		s	28		s				39		s																31		s
	K	HK-02-6aa	Veillonella	parvula				15	1	s	17	1	r	18	0.75	i				20	0.5	s																17	0.25	s
HK-03	K	HK-03-1	Streptococcus	oralis	34		s	28		s	34		s	31		s	16	8	r	27		s	19		s	34		s	21	0.75	r	31		s	24		s	28		s
	K	HK-03-3	Streptococcus	intermedius	19	12	r	32		s	38		s	40		s	16	8	r	34		s	20		s	>30		s	32		s	>30		s	36		s	34		s
	K	HK-03-4b	Streptococcus	mutans	30		s	26		s	34		s	38		s	16	4	r	28		s	20		s	36	0.06	s	21	1	r	36		s	25		s	26		s
	K	HK-03-4a	Actinomyces	oris	>30		s	>30		s	>30		s	>30		s	27		s	36		s	28		s	37		s	24		i	>30		s	30		s	26		s
	K	HK-03-5	Actinomyces	oris	38		s	26		s	34		s	39		s	23		s	34		s	22		s	42		s	18	2	r	38		s	30		s	21		s
	K	HK-03-7	Neisseria	macacae	14	16	r	0	16	r				16	1.5	s	34		s	26		s				30		s	28		s	15	32	r	22		s				26		s	17	12	r	18		s
	K	HK-03-8	Capnocytophaga	ochracea	>30		s	>30		s				>30		s	0	48	r	>30		s				>30		s	>30		s	>30		s	>30		s				0	>1024	r	>30		s	0	>1024	r
	K	HK-03-1a	Prevotella	nigrescens				47		s	58		s	47		s				19	8	r																30	0.38	r
	K	HK-03-6a	Veillonella	parvula				22		s	23		s	23		s				24		s																21		s
	K	HK-03-8a	Lachnoanaerobaculum	saburreum				34		s	42	0.012	s	31		s				15	6	r																10	12	r
HK-04	K	HK-04-1	Streptococcus	oralis	11	24	r	28		s	42		s	36		s	9	24	r	32		s	19		s	35		s	12	4	r	40		s	24		s	26		s
	K	HK-04-5	Actinomyces	oris	36		s	26		s	>30		s	>30		s	27		s	36		s	24		s	>30		s	17	1.5	r	41		s	32		s	24		s
	K	HK-04-14a	Eikenella	corrodens	24		s	0	3	r				38		s	21	2	r	>30		s				44		s	>30		s	30		s	34		s				22	128	r	32		s	20		s
	K	HK-04-1a	Prevotella	nigrescens				52		s	56		s	50		s				42		s																32		s
	K	HK-04-2a	Fusobacterium	nucleatum				25	0.094	s	28		s	27		s				32		s																22	0.19	s
HK-05	K	HK-05-1	Streptococcus	oralis	40		s	36		s	>30		s	40		s	14	16	r	34		s	22		s	40		s	22	0.75	r	38		s	32		s	34		s
	K	HK-05-11	Streptococcus	oralis	28		s	27		s	31		s	32		s	10	16	r	34		s	18		s	34		s	20	1.5	r	30		s	27		s	27		s
	K	HK-05-4	Streptococcus	mutans	32		s	30		s	42		s	40		s	18	3	r	31		s	20		s	36		s	21	0.75	r	40		s	28		s	29		s
	K	HK-05-8a	Streptococcus	mutans	32		s	25		s	30		s	31		s	16	4	r	28		s	19		s	25		s	22	0.5	i	36		s	27		s	26		s
	K	HK-05-12	Streptococcus	mutans	31		s	28		s	38		s	38		s	17	3	r	29		s	20		s	36		s	23	0.5	i	40		s	27		s	27		s
	K	HK-05-3	Streptococcus	anginosus	34		s	29		s	>30		s	38		s	12	12	r	30		s	18		s	37		s	23		s	32		s	23		s	26		s
	K	HK-05-7	Neisseria	macacae	17	6	r	0	16	r				27		s	14	8	r	28		s				31		s	25	0.5	i	26	1	s	25		s				15	64	r	17	16	r	0	1	s
	K	HK-05-6ba	Veillonella	parvula				18	0.19	s	25	0.19	s	26	0.094	s				29	0.5	s																16	0.5	r
HK-06	K	HK-06-14	Streptococcus	oralis	20	4	r	26		s	30		s	32		s	10	32	r	31		s	16		s	33		s	18	3	r	32		s	24		s	28		s
	K	HK-06-4	Streptococcus	mutans	28		s	26		s	36		s	36		s	16	3	r	28		s	19		s	32		s	25	0.5	i	>30		s	28		s	28		s
	K	HK-06-1a	Prevotella	nigrescens				>30	<0,016	s	44		s	41		s				30		s																31	0.19	s
	K	HK-06-2aa	Fusobacterium	nucleatum				34		s	40		s	38		s				35		s																34		s
	K	HK-06-12a	Lachnoanaerobaculum	saburreum				30		s	34		s	35		s				11	16	r																10	>32	r
	K	HK-06-6aa	Veillonella	parvula				17	0.25	s	20	1	r	19	0.38	s				22		s																13	0.5	r
HK-07	K	HK-07-1	Streptococcus	oralis	28		s	23		s	29		s	29		s	0	32	r	28		s	17		s	29		s	16	2	r	26		s	21		s	25		s
	K	HK-07-12	Streptococcus	oralis	20	6	r	28		s	32		s	30		s	0	32	r	30		s	20		s	32		s	18	1	r	32		s	25		s	30		s
	K	HK-07-3	Streptococcus	intermedius	>30		s	>30		s	>30		s	38		s	11	16	r	34		s	20		s	43		s	28		s	40		s	36		s	32		s
	K	HK-07-4	Streptococcus	mutans	32		s	30		s	42		s	40		s	18	3	r	29		s	20		s	36		s	20	1	r	42		s	28		s	27		s
	K	HK-07-1a	Prevotella	nigrescens				49		s	58		s	51		s				28		s																37		s
	K	HK-07-2a	Fusobacterium	nucleatum				30		s	0	>32	r	0	12	r				35		s																35		s
	K	HK-07-6a	Veillonella	parvula				19	0.25	s	18	2	r	23	0.064	s				22		s																18	0.38	r
	K	HK-07-14a	Lachnoanaerobaculum	saburreum				29		s	33		s	33		s				35		s																9	>32	r
HK-08	K	HK-08-11	Streptococcus	constellatus	30		s	26		s	32		s	32		s	10	8	r	30		s	17		s	26		s	20	0.38	i	25	0.5	s	25		s	23		s
	K	HK-08-4	Streptococcus	mutans	32		s	28		s	>30		s	36		s	15	4	r	30		s	20		s	36		s	18	1.5	r	38		s	32		s	26		s
	K	HK-08-7b	Neisseria	macacae	16	12	r	0	32	r				27		s	28	0.064	s	23	2	i				30		s	28		s	20	1	s	21		s				19	48	r	18	8	r	17		s
	K	HK-08-2a	Fusobacterium	nucleatum				26		s	22	0.003	s	33	<0,016	s				36		s																28		s
	K	HK-08-6a	Veillonella	parvula				22		s	18	2	r	21		s				24		s																24		s
	K	HK-08-13a	Lachnoanaerobaculum	saburreum				34		s	37	0.125	s	37		s				13	6	r																9	12	r
HK-09	K	HK-09-1	Streptococcus	oralis	30	0.094	s	24		s	27		s	25		s	9	32	r	29		s	17		s	30		s	22	0.5	i	29		s	23		s	26		s
	K	HK-09-13	Streptococcus	anginosus	28	0.19	s	22		s	>30		s	>30		s	14	12	r	27		s	18		s	34		s	20	0.75	r	34		s	26		s	27		s
	K	HK-09-4	Streptococcus	mutans	30	0.19	s	22		s	28		s	27		s	12	12	r	25		s	18		s	27		s	18	0.75	r	26		s	24		s	25		s
	K	HK-09-15	Eikenella	corrodens	19	2	r	0	12	r				29		s	24		s	27		s				40		s	36		s	26		s	24		s				28		s	22	0.5	i	19		s
	K	HK-09-2a	Fusobacterium	nucleatum				26		s	0	>32	r	0	>256	r				34		s																32		s
	K	HK-09-11a	Veillonella	parvula				18	0.19	s	19	2	r	13	0.5	s				17	0.75	s																15	0.125	s
	K	HK-09-3a	Parvimonas	micra				21	0.25	s	33		s	25	0.032	s				26		s																29		s
	K	HK-09-9a	Lachnoanaerobaculum	saburreum				30		s	34		s	32		s				36		s																11	>32	r
TK01	K	TK01DS 1.1	Streptococcus	oralis	36		s	28		s	34		s	28		s	11	16	r	20	3	r	19		s	32		s	19	3	r	31		s	25		s	25		s
	K	TK01DS 21.3	Streptococcus	mutans	32		s	28		s	40		s	30		s	18	4	r	30		s	19		s	34		s	25	0.5	i	42		s	26		s	28		s
	K	TK01DS 21.5	Actinomyces	oris	>34		s	24		s	>34		s	38		s	17	8	r	36		s	24		s	>40		s	14	4	r	38		s	36		s	19	1	r
	K	TK01DS 19.3	Eikenella	corrodens	18	16	r	0	>256	r				18	0.5	s	13	12	r	36		s				46		s	46		s	23	8	i	26		s				28		s	19	4	r	19		s
	K	TK01DS 8.1	Capnocytophaga	ochracea	34	0.75	r	34		s				22	0.5	s	0	64	r	24	0.5	s				34		s	36		s	24	4	s	26		s				0	>1024	r	28	2	r	0	>1024	r
	K	TK01DS 8.2	Capnocytophaga	ochracea	18	1	r	22	0.016	s				16	0.5	s	0	48	r	20	0.19	s				26		s	22	0.064	s	16	6	i	18	0.125	s				0	>1024	r	20	2	r	0	>1024	r
TK02	K	TK02JH 1.1	Streptococcus	oralis	16	8	r	26		s	34		s	26		s	10	32	r	28		s	17		s	34		s	12	12	r	33		s	26		s	25		s
	K	TK02JH 21.1	Streptococcus	intermedius	32		s	24		s	34		s	30		s	14	12	r	32		s	17		s	32		s	20	0.75	r	34		s	25		s	26		s
	K	TK02JH 8.3	Eikenella	corrodens	12	24	r	0	>256	r				12	2	s	16	3	r	24	3	r				40		s	30		s	14	24	r	20	0.75	r				21	48	r	18	6	r	20		s
	K	TK02JH 3.2	Neisseria	macacae/mucosa	11	64	r	0	48	r				18		s	23	1.5	r	24	1	s				30		s	28		s	19	12	r	20	1	r				26		s	15	8	r	17		s
	K	TK02JH 5.2	Neisseria	macacae/mucosa	10	16	r	0	32	r				16	0.75	s	18	1	r	22	1	s				24	0.047	s	26		s	16	12	r	18	1	r				23	12	s	14	6	r	16		s
	K	TK02JH 7.2	Neisseria	macacae/mucosa	9	32	r	0	>256	r				14	1	s	20	1.5	r	22	1	s				27		s	26		s	17	8	i	22		s				24	16	s	12	12	r	16		s
	K	TK02JH 14.5	Neisseria	macacae/mucosa	12	32	r	0	48	r				17	1	s	20	1	r	23	1.5	i				27		s	26		s	17	16	r	19	1	r				25		s	16	12	r	16		s
	K	TK02JH 8.4	Capnocytophaga	ochracea	20	1	r	26		s				22	0.75	s	8	48	r	34		s				24	0.5	s	29		s	22	8	i	24	0.125	s				0	>1024	r	20	1.5	r	0	>1024	r
	K	TK02JH 16.1	Fusobacterium	nucleatum				37		s	45		s	36		s				44		s																34		s
	K	TK02JH 24.1	Veillonella	parvula				18	0.38	s	17	1	r	14	1	i				22		s																20		s
TK03	K	TK03DD 1.1	Streptococcus	oralis	32		s	27		s	40		s	28		s	10	12	r	32		s	16		s	33		s	18	1.5	r	32		s	25		s	23		s
	K	TK03DD 18.4	Streptococcus	anginosus	32		s	22		s	32		s	22	0.25	s	14	6	r	34		s	16		s	31		s	20	1	r	29		s	26		s	23		s
	K	TK03DD 15.5	Eikenella	corrodens	12	32	r	0	>256	r				18	1.5	s	16	6	r	30		s				36		s	30		s	14	16	r	22		s				26		s	20	4	r	16	4	r
	K	TK03DD 21.1	Capnocytophaga	ochracea	20	1	r	32		s				24	0.094	s	9	16	r	28		s				26		s	24	0.75	r	24	3	s	20	24	r				0	>1024	r	20	3	r	0	>1024	r
	K	TK03DD 21.3	Capnocytophaga	ochracea	60	0.047	s	30		s				18	0.75	s	9	16	r	24	0.38	s				22	0.064	s	29		s	20	12	r	20	0.125	s				0	>1024	r	20	0.75	r	0	>1024	r
	K	TK03DD 16.1	Prevotella	nigrescens				40		s	50		s	27	0.023	s				45		s																28		s
	K	TK03DD 23.1	Veillonella	parvula				19		s	17	4	r	14	3	r				23		s																20		s
	K	TK03DD 18.1	Parvimonas	micra				12	0.38	s	40		s	14	0.047	s				30		s																26		s
	K	TK03DD 19.2	Lachnoanaerobaculum	saburreum				32		s	35		s	25	0.016	s				28		s																12	16	r
TK04	K	TK04MD 1.1	Streptococcus	oralis	30		s	23		s	25		s	15	0.75	i	8	32	r	31		s	16		s	25		s	15	3	r	23	2	r	24		s	23		s
	K	TK04MD 15.4	Capnocytophaga	ochracea	28		s	36		s				20	0.75	s	10	16	r	22	0.5	s				34		s	36		s	18	16	r	36		s				0	>1024	r	36		s	0	>1024	r
	K	TK04MD 16.1	Prevotella	nigrescens				20	0.016	s	15	8	r	0	8	r				20	6	r																25		s
	K	TK04MD 17.1	Fusobacterium	nucleatum				50		s	60		s	30		s				65		s																45		s
	K	TK04MD 25.1	Veillonella	parvula				19		s	20	3	r	14	32	r				20		s																11	>32	r
	K	TK04MD 21.3	Lachnoanaerobaculum	saburreum				30		s	32		s	29		s				15	6	r																12	>32	r
TK05	K	TK05AK 1.1	Streptococcus	oralis	0	>256	r	0	>256	r	31		s	28		s	10	24	r	12	24	r	17		s	33		s	16	4	r	36		s	24		s	25		s
	K	TK05AK 21.1	Streptococcus	anginosus	28		s	18	0.25	s	40		s	32		s	10	32	r	25		s	18		s	31		s	17	1	r	29		s	20		s	21		s
	K	TK05AK 5.2	Neisseria	macacae/mucosa	13	12	r	0	>256	r				15	1.5	s	18	0.75	r	21	1.5	i				28		s	18	0.25	s	18	12	r	19	0.75	r				24	16	s	14	12	r	16		s
	K	TK05AK 8.1	Capnocytophaga	ochracea	14	>256	r	0	>256	r				18	0.19	s	0	128	r	36	1	s				36	0.75	s	42		s	20	12	r	34		s				0	>1024	r	0	>256	r	0	>1024	r
	K	TK05AK 16.1	Prevotella	nigrescens				0	>256	r	15	16	r	0	96	r				20	12	r																0	>32	r
	K	TK05AK 16.2	Prevotella	nigrescens				0	>256	r	12	4	r	0	>32	r				17	3	r																0	>32	r
	K	TK05AK 16.3	Fusobacterium	nucleatum				38		s	40		s	40		s				30		s																36		s
	K	TK05AK 18.6	Parvimonas	micra				16	0.094	s	40	0.006	s	25		s				30		s																20	0.38	r
	K	TK05AK 19.3	Lachnoanaerobaculum	saburreum				30		s	33		s	32		s				15	8	r																12	16	r
TK06	K	TK06AK 1.1	Streptococcus	oralis	14	24	r	21	0.25	s	34		s	23		s	0	128	r	25		s	16		s	27		s	18	0.75	r	28		s	20		s	22		s
	K	TK06AK 2.1	Streptococcus	constellatus	32		s	23		s	34		s	24		s	15	16	r	30		s	20		s	35		s	20	0.75	r	29		s	25		s	26		s
	K	TK06AK 21.2	Streptococcus	anginosus	28		s	18	0.25	s	30		s	20	0.25	s	0	64	r	18	3	r	17		s	27		s	21	0.75	r	24	0.5	s	20		s	20		s
	K	TK06AK 4.1	Streptococcus	mutans	34		s	30		s	34		s	32		s	21	2	r	28		s	20		s	40		s	25	0.5	i	40		s	28		s	28		s
	K	TK06AK 21.1	Streptococcus	mutans	30		s	28		s	30		s	30		s	20	2	r	28		s	19		s	38		s	25	0.75	r	32		s	26		s	22		s
	K	TK06AK 3.3	Actinomyces	oris	>38		s	30		s	>38		s	>38		s	32		s	>34		s	26		s	>34		s	>34		s	>34		s	>34		s	32		s
	K	TK06AK 8.2	Capnocytophaga	ochracea	41	0.19	s	28		s				24	0.5	s	9	24	r	24	0.38	s				24	0.047	s	24	0.047	s	22	6	i	18	0.19	s				0	>1024	r	20	1.5	r	0	>1024	r
	K	TK06AK 16.1	Fusobacterium	nucleatum				45		s	40		s	40	0.016	s				36		s																25		s
	K	TK06AK 19.3	Lachnoanaerobaculum	saburreum				22		s	40	0.012	s	35		s				13	32	r																9	>32	r
TK07	K	TK07WB 1.1	Streptococcus	oralis	16	16	r	23		s	39		s	26		s	16	6	r	19	6	r	17		s	29		s	17	2	r	30		s	23		s	22		s
	K	TK07WB 1.3	Streptococcus	oralis	29		s	24		s	36		s	27		s	11	12	r	29		s	18		s	30		s	15	2	r	34		s	25		s	23		s
	K	TK07WB 18.4	Streptococcus	anginosus	28		s	20	0.25	s	32		s	24		s	14	12	r	30		s	19		s	35		s	24		s	30		s	22		s	27		s
	K	TK07WB 21.2	Streptococcus	anginosus	30		s	22		s	28		s	22	0.125	s	9	24	r	28		s	17		s	32		s	23		s	30		s	25		s	26		s
	K	TK07WB 18.3	Streptococcus	mutans	28		s	26		s	32		s	25		s	15	4	r	26	0.5	s	18		s	32		s	17	1.5	r	38		s	24		s	25		s
	K	TK07WB 4.1	Streptococcus	mutans	30		s	30		s	36		s	28		s	16	3	r	28		s	18		s	36		s	23	0.75	r	36		s	24		s	26		s
	K	TK07WB 18.5	Actinomyces	oris	>34		s	>34		s	>34		s	>34		s	35	0.25	s	>34		s	20		s	40		s	14	4	r	>40		s	32		s	20		s
	K	TK07WB 15.6	Eikenella	corrodens	16	16	r	0	>256	r				18	0.5	s	20	3	r	28		s				32		s	30		s	20	6	i	22		s				22	48	r	20	4	r	21		s
	K	TK07WB 16.1	Prevotella	nigrescens				37		s	45		s	40		s				36		s																24	0.75	r
	K	TK07WB 18.2	Lachnoanaerobaculum	saburreum				25		s	32		s	30		s				15	16	r																11	>32	r
TK08	K	TK08DA 4.1	Streptococcus	mutans	30		s	24		s	30		s	28		s	15	8	r	25		s	18		s	35		s	30	0.38	i	34		s	25		s	23		s
	K	TK08DA 5.1	Eikenella	corrodens	16	16	r	0	>256	r				21	0.75	s	20	2	r	26		s				30		s	30		s	21	6	i	20	0.5	s				21	32	s	18	2	r	18	2	s
	K	TK08DA 13.3	Eikenella	corrodens	19	12	r	0	>256	r				18	0.75	s	17	4	r	28		s				32		s	30		s	13	6	i	20	0.5	s				20	24	s	16	4	r	17	3	r
	K	TK08DA 25.1	Fusobacterium	nucleatum				40		s	40		s	55		s				32		s																30		s
TK09	K	TK09RP 21.1	Streptococcus	anginosus	25	0.38	i	18	0.38	s	26		s	18	0.38	s	14	24	r	28		s	16		s	26		s	19	1	r	21	0.75	r	23		s	25		s
	K	TK09RP 4.1	Streptococcus	mutans	31		s	24		s	40		s	32		s	15	4	r	29		s	18		s	36		s	25		i	36		s	24		s	26		s
	K	TK09RP 18.3	Streptococcus	mutans	35	0.094	s	26		s	40		s	26		s	14	8	r	26		s	18		s	40		s	23		i	28		s	26		s	27		s
	K	TK09RP 15.2	Capnocytophaga	ochracea	20	0.75	r	28		s				16	0.38	s	0	64	r	20	0.75	s				26		s	24	0.016	s	16	2	s	20	0.125	s				0	>1024	r	20	1	r	0	>1024	r
	K	TK09RP 16.3	Prevotella	nigrescens				20	0.25	s	15	4	r	11	2	i				15	24	r																25		s
	K	TK09RP 17.1	Fusobacterium	nucleatum				45		s	55		s	50		s				55		s																42		s
	K	TK09RP 17.1	Veillonella	parvula				17	0.25	s	13	8	r	12	24	r				22		s																11	>32	r
	K	TK09RP 20.1	Veillonella	parvula				16	0.25	s	20	0.5	i	16	0.75	i				22		s																15	0.75	r
	K	TK09RP 21.3	Lachnoanaerobaculum	saburreum				32		s	35		s	30		s				14	6	r																12	8	r
TK10	K	TK10JI 1.3	Streptococcus	oralis	32		s	27		s	35		s	25		s	9	32	r	27		s	16		s	31		s	14	4	r	34		s	25		s	24		s
	K	TK10JI 1.2	Streptococcus	anginosus	27	0.25	s	19	0.25	s	28		s	22	0.25	s	6	48	r	25		s	17		s	29		s	19	1	r	25	0.5	s	23		s	23		s
	K	TK10JI 3.2	Streptococcus	mutans	29		s	26		s	40		s	24		s	26	0.25	s	25		s	18		s	36		s	25		i	38		s	23		s	26		s
	K	TK10JI 24.1	Streptococcus	mutans	28		s	25		s	36		s	28		s	17	6	r	25		s	19		s	36		s	24		i	38		s	22		s	25		s
	K	TK10JI 24.2	Actinomyces	oris	30		s	20	0.25	s	42		s	22	0.064	s	29		s	28		s	18		s	30		s	12	2	r	40		s	30		s	28		s
	K	TK10JI 23.1	Actinomyces	oris	>30		s	>30		s	>30		s	>30		s	30	0.5	s	>30		s	26		s	>30		s	15	2	r	>30		s	>30		s	28		s
	K	TK10JI 13.3	Neisseria	macacae/mucosa	10	64	r	0	>256	r				12	2	s	18	0.75	r	23	0.75	s				24	0.094	s	23	0.008	s	16	16	r	20	0.38	s				26		s	14	>256	r	16		s
	K	TK10JI 13.5	Neisseria	macacae/mucosa	11	32	r	0	>256	r				14	1.5	s	19	1.5	r	21	2	i				24	0.47	s	15	2	r	14	32	r	18	1.5	r				22	12	s	15	16	r	17		s
	K	TK10JI 16.1	Prevotella	nigrescens				45		s	34		s	30	0.047	s				28		s																27		s
	K	TK10JI 16.2	Prevotella	nigrescens				45		s	36		s	23	0.19	s				30		s																30		s
	K	TK10JI 17.1	Fusobacterium	nucleatum				22	0.016	s	45		s	40		s				50		s																35		s
	K	TK10JI 21.1	Veillonella	parvula				19		s	24		s	25		s				25		s																26		s
	K	TK10JI 22.3	Lachnoanaerobaculum	saburreum				25		s	40	0.008	s	22	0.25	s				19	2	i																10	0.38	r
TK11	K	TK11WB 1.2	Streptococcus	oralis	15	6	r	26		s	32		s	26		s	10	32	r	26		s	16		s	32		s	18	3	r	34		s	28		s	23		s
	K	TK11WB 21.1	Streptococcus	anginosus	24	0.5	i	18	0.25	s	38		s	26		s	10	24	r	23	1	s	16		s	30		s	19	1	r	31		s	20		s	22		s
	K	TK11WB 22.2	Streptococcus	anginosus	26	0.38	i	20	0.38	s	36		s	28		s	10	24	r	23	0.75	s	17		s	32		s	17	1	r	26		s	23		s	21		s
	K	TK11WB 3.1	Streptococcus	mutans	38	0.064	s	23		s	35		s	28		s	25	1	r	25		s	18		s	34		s	26	0.5	i	40		s	28		s	28		s
	K	TK11WB 24.2	Streptococcus	mutans	31		s	26		s	35		s	26		s	16	3	r	28		s	17		s	36		s	23		i	34		s	24		s	26		s
	K	TK11WB 21.3	Actinomyces	oris	32	1	r	14	4	r	>30		s	>32		s	40	0.19	s	>32		s	28		s	36		s	21	0.38	i	30		s	34		s	22		s
	K	TK11WB 20.4	Eikenella	corrodens	20	8	r	0	>256	r				16	1	s	17	6	r	24	0.5	s				38		s	38		s	20	8	i	24		s				30		s	30	1	r	20		s
	K	TK11WB 15.1	Capnocytophaga	ochracea	30		s	34		s				18	1	s	0	32	r	28		s				26		s	>30		s	20	8	i	28		s				0	>1024	r	28		s	0	>1024	r
	K	TK11WB 16.1	Prevotella	nigrescens				30		s	48		s	40		s				40		s																15	0.38	r
	K	TK11WB 23.2	Veillonella	parvula				19		s	15	12	r	13	32	r				21		s																20		s
TK12	K	TK12JS 1.1	Streptococcus	oralis	26	0.19	s	24		s	25		s	20	0.25	s	10	32	r	25		s	17		s	26		s	16	2	r	26		s	23		s	24		s
	K	TK12JS 22.3	Actinomyces	oris	>32		s	28	0.125	s	>32		s	20	0.094	s	22		s	28		s	20		s	>42		s	14	2	r	>32		s	40		s	22		s
	K	TK12JS 23.2	Actinomyces	oris	30		s	14	0.38	s	19	0.47	s	20	0.19	s	36	0.19	s	49	0.125	s	24		s	26		s	8	3	r	30		s	26		s	19	0.25	s
	K	TK12JS 16.1	Prevotella	nigrescens				30		s	50		s	40		s				26		s																28		s
	K	TK12JS 22.2	Veillonella	parvula				16	0.38	s	14	3	r	14	1.5	i				21		s																17	0.19	s
TK13	K	TK13SZ 1.1	Streptococcus	oralis	28	0.19	s	23		s	32		s	24		s	0	48	r	25		s	17		s	28		s	18	2	r	30		s	24		s	23		s
	K	TK13SZ 5.3	Actinomyces	oris	38		s	22		s	32		s	28		s	22		s	30		s	20		s	36		s	12	3	r	30		s	30		s	22		s
	K	TK13SZ 8.1	Capnocytophaga	ochracea	42	0.38	i	34		s				16	0.5	s	9	16	r	22	0.75	s				30		s	34		s	40	0.5	s	24	0.38	s				0	>1024	r	38	1	r	0	>1024	r
	K	TK13SZ 17.4	Fusobacterium	nucleatum				>40		s	>40		s	>40		s				>40		s																>40		s
	K	TK13SZ 19.2	Lachnoanaerobaculum	saburreum				32		s	34		s	28		s				18	12	r																9	>32	r
TK14	K	TK14ZM 1.2	Streptococcus	oralis	32		s	28		s	28		s	21	0.19	s	9	24	r	10	32	r	17		s	27		s	15	2	r	24	2	r	22		s	26		s
	K	TK14ZM 19.1	Streptococcus	anginosus	25	0.5	i	20	0.38	s	28		s	21	0.25	s	11	24	r	25		s	15		s	30		s	17	0.75	r	28		s	25		s	24		s
	K	TK14ZM 3.1	Streptococcus	mutans	38		s	32		s	>40		s	34		s	16	6	r	35		s	21		s	>40		s	24		i	>40		s	34		s	32		s
	K	TK14ZM 5.3	Neisseria	macacae/mucosa	9	>256	r	0	24	r				13	1.5	s	19	0.75	r	22	0.75	s				27		s	28		s	15	12	r	20	0.38	s				26		s	14	>256	r	17		s
	K	TK14ZM 5.4	Neisseria	macacae/mucosa	7	>256	r	0	24	r				16	1.5	s	19	0.75	r	20	1	s				26		s	26		s	14	24	r	17	0.75	r				24	12	s	12	>256	r	16		s
	K	TK14ZM 8.1	Capnocytophaga	ochracea	30	0.5	i	26		s				16	0.5	s	0	32	r	24	0.75	s				24	0.38	s	0	>32	r	18	12	r	22	0.25	s				0	>1024	r	18	3	r	0	>1024	r
	K	TK14ZM 17.1	Fusobacterium	nucleatum				50		s	60		s	>40		s				>40		s																>40		s
TK15	K	TK15MB 24.1	Streptococcus	intermedius	32		s	23		s	36		s	20	0.38	s	10	24	r	30	1	s	17		s	30		s	20	0.75	r	30		s	24		s	26		s
	K	TK15MB 24.2	Streptococcus	constellatus	36		s	20	0.38	s	30		s	29		s	12	24	r	26		s	20		s	>36		s	>36		s	>36		s	>36		s	>36		s
	K	TK15MB 3.2	Streptococcus	mutans	30		s	28		s	36		s	33		s	18	3	r	26		s	19		s	40		s	26		i	40		s	26		s	29		s
	K	TK15MB 25.2	Actinomyces	oris	>32		s	24		s	>34		s	>30		s	45	0.125	s	30		s	22		s	>40		s	18	4	r	>32		s	32		s	28		s
	K	TK15MB 5.4	Neisseria	macacae/mucosa	13	48	r	0	>256	r				14	2	s	17	1	r	23	1.5	i				26		s	28		s	16	24	r	18	0.75	r				21	12	s	14	24	r	16		s
	K	TK15MB 15.5	Capnocytophaga	ochracea	30	0.75	r	28		s				20	0.38	s	0	24	r	22	0.5	s				26		s	>30		s	20	8	i	24	0.19	s				0	>1024	r	29	0.75	r	0	>1024	r
	K	TK15MB 16.2	Prevotella	nigrescens				42		s	40		s	36	<0,016	s				38		s																27		s
	K	TK15MB 17.2	Fusobacterium	nucleatum				40		s	65		s	55		s				60		s																45		s
	K	TK15MB 25.3	Veillonella	parvula				19		s	20	0.75	r	18	1.5	i				23		s																16	3	r
TK16	K	TK16PP 3.1	Actinomyces	oris	34		s	16	0.38	s	32		s	32		s	35	0.25	s	30		s	21		s	34		s	18	2	r	40		s	30		s	21		s
	K	TK16PP 17.2	Fusobacterium	nucleatum				>40		s	>40		s	50		s				54		s																45		s
	K	TK16PP 19.2	Lachnoanaerobaculum	saburreum				35		s	40		s	35		s				18	8	r																10	>32	r
TK17	K	TK17MS 15.5	Eikenella	corrodens	16	24	r	0	>256	r				20	1	s	14	8	r	27		s				40		s	38		s	18	12	r	22		s				26		s	20	3	r	18	3	r
	K	TK17MS 21.3	Capnocytophaga	ochracea	30		s	32		s				22	0.5	s	0	48	r	28		s				36		s	>30		s	22	8	i	28		s				0	>1024	r	28		s	0	>1024	r
	K	TK17MS 16.1	Prevotella	nigrescens				60		s	8	>32	r	0	8	r				52		s																40		s
	K	TK17MS 17.1	Fusobacterium	nucleatum				50		s	45		s	32		s				40		s																42		s
	K	TK17MS 21.1	Parvimonas	micra				20	0.125	s	40		s	20	0.25	s				25		s																26		s
TK18	K	TK18FJ 1.1	Streptococcus	oralis	38		s	32		s	36		s	32		s	16	6	r	30		s	20		s	33		s	18	2	r	34		s	27		s	24		s
	K	TK18FJ 3.3	Streptococcus	mutans	32		s	29		s	38		s	36		s	30	0.5	s	28		s	18		s	40		s	26		i	>40		s	28		s	31		s
	K	TK18FJ 3.1	Actinomyces	oris	>36		s	22		s	32		s	30		s	26		s	30		s	21		s	>40		s	18	2	r	38		s	30		s	24		s
	K	TK18FJ 16.4	Prevotella	nigrescens				40		s	32		s	16	0.25	s				20	8	r																34	0.25	s
	K	TK18FJ 17.1	Fusobacterium	nucleatum				45		s	35		s	40		s				42		s																40		s
	K	TK18FJ 19.2	Fusobacterium	nucleatum				44		s	50		s	43		s				48		s																42		s
	K	TK18FJ 21.3	Veillonella	parvula				20		s	17	0.5	i	13	1.5	i				21		s																18		s
	K	TK18FJ 23.1	Veillonella	parvula				18	0.19	s	17	0.38	i	23		s				23		s																20		s
	K	TK18FJ 19.1	Lachnoanaerobaculum	saburreum				24		s	40		s	26		s				13	8	r																10	>32	r
TK19	K	TK19TA 22.2	Actinomyces	oris	>30		s	22		s	>30		s	>30		s	36	0.38	s	30		s	24		s	>30		s	20	1	r	>30		s	>30		s	24		s
	K	TK19TA 3.5	Eikenella	corrodens	20	8	r	0	>256	r				24	0.5	s	17	3	r	26		s				42		s	40		s	24	8	i	24		s				23	48	r	25	1.5	r	22		s
	K	TK19TA 13.1	Eikenella	corrodens	13	32	r	0	>256	r				18	0.75	s	17	4	r	20	2	i				40		s	40		s	16	16	r	20	1	r				23	64	r	16	12	r	20		s
	K	TK19TA 15.4	Eikenella	corrodens	12	24	r	0	>256	r				17	1	s	17	4	r	20	2	i				34		s	34		s	16	12	r	18	1	r				23	48	r	15	12	r	17	2	s
	K	TK19TA 20.2	Eikenella	corrodens	12	32	r	0	>256	r				15	0.5	s	14	8	r	23	1	s				40		s	28		s	18	8	i	18	1	r				22	48	r	17	12	r	18	2	s
	K	TK19TA 18.2	Parvimonas	micra				30		s	40		s	40		s				46		s																28		s
	K	TK19TA 19.2	Lachnoanaerobaculum	saburreum				30		s	42	0.047	s	26		s				34		s																17	4	r
	K	TK19TA 19.3	Lachnoanaerobaculum	saburreum				35		s	25	2	r	16	1.5	s				19	6	r																10	24	r
TK20	K	TK20IF 1.2	Streptococcus	oralis	32		s	28		s	32		s	27		s	0	48	r	34		s	17		s	31		s	19	4	r	30		s	25		s	23		s
	K	TK20IF 18.2	Streptococcus	anginosus	32	0.25	s	20	0.094	s	28		s	23		s	14	24	r	15	8	r	16		s	32		s	22		s	30		s	22		s	28		s
	K	TK20IF 23.1	Actinomyces	oris	>32		s	23		s	>30		s	40		s	22		s	40		s	20		s	>32		s	14	3	r	40		s	>32		s	22		s
	K	TK20IF 23.2	Actinomyces	oris	>30		s	>30		s	>30		s	>30		s	22		s	>30		s	22		s	>30		s	23		i	>30		s	>30		s	30		s
	K	TK20IF 17.2	Fusobacterium	nucleatum				16	0.032	s	30		s	32		s				40		s																30		s
	K	TK20IF 22.2	Veillonella	parvula				17	0.25	s	13	6	r	13	64	r				21		s																20		s
HK23	K	HK23AV 5.2	Neisseria	macacae/mucosa	12	>256	r	0	>256	r				15	1	s	17	2	r	20	1.5	i				24	0.064	s	28		s	20	2	s	20	0.25	s				20	32	s	11	>256	r	15	1.5	s
	K	HK23AV 5.1	Neisseria	macacae/mucosa	15	16	r	0	>256	r				13	1.5	s	17	1.5	r	22	1	s				24	0.064	s	26		s	14	16	r	18	0.75	r				19	12	s	16	8	r	16		s
	K	HK23AV 16.1	Prevotella	nigrescens				0	>256	r	15	6	r	8	3	r				30		s																32	0.38	r
HK27	K	HK27MA 7.1	Neisseria	macacae/mucosa	12	24	r	0	>256	r				14	1.5	s	20	0.75	r	20	1.5	i				24	0.064	s	24	0.064	s	15	12	r	18	0.75	r				22	12	s	13	12	r	16		s
	K	HK27MA 21.1	Veillonella	parvula				27		s	23		s	25		s				23		s																22		s
	K	HK27MA 19.1	Lachnoanaerobaculum	saburreum				25		s	45	0.016	s	30		s				28		s																10	>32	r
HK29	K	HK29MS 21.4	Veillonella	parvula				19		s	17	2	r	17	0.125	s				21		s																18		s
HK31	K	HK31MH 5.1	Neisseria	macacae/mucosa	16	8	r	0	>256	r				15	1	s	18	1	r	22	1	s				28		s	28		s	19	8	i	19	0.38	s				23	16	s	18	4	r	17		s
	K	HK31MH 16.1	Prevotella	nigrescens				0	>256	r	10	16	r	0	24	r				17	16	r																28		s
	K	HK31MH 19.4	Lachnoanaerobaculum	saburreum				12	0.47	s	30	0.125	s	28		s				14	12	r																13	8	r
HK33	K	HK33AB 20.4	Eikenella	corrodens	15	24	r	0	>256	r				15	1.5	s	16	4	r	23	4	r				30		s	32		s	15	24	r	18	3	r				20	>256	r	15	12	r	18	2	s
	K	HK33AB 24.1	Veillonella	parvula				19		s	20	2	r	27		s				22		s																20		s
	K	HK33AB 24.2	Parvimonas	micra				14	0.38	s	40		s	40		s				30		s																30		s
FP-01	P	FP-01-1	Streptococcus	oralis	29		s	26		s	25		s	15	1	i	15	4	r	13	16	r	17		s	29		s	22	0.38	i	24	0.75	r	22		s	26		s
	P	FP-01-CL16-18a	Streptococcus	oralis	0	>256	r	0	>256	r	24		s	15	1	i	12	24	r	10	24	r	17		s	26		s	17	2	r	25	1	r	22		s	21		s
	P	FP-01-11	Streptococcus	anginosus	36		s	28		s	38		s	30		s	16	6	r	30		s	17		s	37		s	25		s	34		s	27		s	28		s
	P	FP-01-CL16-17a	Actinomyces	oris	>30		s	25		s	>30		s	>30		s	22		s	>30		s	24		s	>30		s	18	1.5	r	>30		s	>30		s	27		s
	P	FP-01-CL16-11a	Actinomyces	oris	>30		s	30		s	>30		s	36		s	24		s	>30		s	26		s	>30		s	18	1.5	r	>30		s	>30		s	28		s
	P	FP-01-CL16-6a	Neisseria	macacae	23	6	r	0	2	r				24		s	25		s	35		s				41		s	39		s	29		s	30		s				30		s	24	1.5	r	18		s
	P	FP-01-V16-6	Neisseria	macacae	21	8	r	0	8	r				22		s	24		s	31		s				39		s	>30		s	28		s	28		s				32		s	23	2	r	18		s
	P	FP-01-6	Neisseria	mucosa	22	6	r	0	8	r				23		s	25	0.75	r	30		s				35		s	38		s	29		s	30		s				29		s	23	1.5	r	18		s
	P	FP-01-CL16-18	Eikenella	corrodens	23	4	r	0	48	r				35		s	14	8	r	>30		s				>30		s	>30		s	34		s	34		s				29		s	26	1	r	24		s
	P	FP-01-14	Capnocytophaga	ochracea	>30		s	>30		s				>30		s	10	12	r	>30		s				22	0.016	s	26		s	>30		s	>30		s				18	>1024	r	23	0.19	s	14	>1024	r
	P	FP-01-8	Capnocytophaga	ochracea	>30		s	>30		s				28		s	9	48	r	>30		s				>30		s	>30		s	23	4	s	>30		s				0	>1024	r	>30		s	0	>1024	r
	P	FP-01-V16-7b	Capnocytophaga	ochracea	>30		s	>30		s				>30		s	>30		s	>30		s				>30		s	>30		s	>30		s	>30		s				12	>1024	r	>30		s	12	>1024	r
	P	FP-01-8a	Aggregatibacter	actinomycetemcomitans	30		s	>30		s				40		s	14	1.5	r	21	0.38	s				>30		s	>30		s	>30		s	>30		s				>30		s	>30		s	24		s
	P	FP-01-V16-1aa	Prevotella	nigrescens				37		s	0	>32	r	23	3	r				20	2	i																37		s
	P	FP-01-2a	Fusobacterium	nucleatum				32		s	0	>32	r	0	>256	r				30		s																30		s
	P	FP-01-6a	Veillonella	parvula				22		s	0	12	r	18	0.25	s				26		s																20		s
	P	FP-01-3a	Parvimonas	micra				25		s	49		s	40		s				39		s																31		s
FP-02	P	FP-02-1	Streptococcus	oralis	28		s	25		s	30		s	27		s	0	48	r	26		s	17		s	34		s	0	>32	r	27		s	22		s	24		s
	P	FP-02-3a	Streptococcus	anginosus	23	0.25	s	23		s	30		s	29		s	12	32	r	26		s	17		s	29		s	21	0.75	r	30		s	27		s	27		s
	P	FP-02-12	Streptococcus	anginosus	36		s	28		s	>30		s	40		s	13	16	r	30		s	18		s	38		s	25		s	34		s	28		s	28		s
	P	FP-02-CL16-11a	Streptococcus	constellatus	0	>256	r	0	>256	r	36		s	30		s	10	24	r	12	32	r	17		s	34		s	24	0.5	i	28		s	26		s	26		s
	P	FP-02-5	Actinomyces	oris	36		s	26		s	>30		s	34		s	28		s	32		s	24		s	>30		s	18	1.5	r	>30		s	>30		s	28		s
	P	FP-02-10a	Actinomyces	oris	>30		s	28		s	>30		s	37		s	28		s	>30		s	26		s	>30		s	19	2	r	>30		s	>30		s	28		s
	P	FP-02-7	Neisseria	macacae	25	2	r	0	8	r				16	0.5	s	28	0.125	s	27		s				33		s	33		s	25	3	s	25		s				26		s	22	0.5	i	17		s
	P	FP-02-CL16-7	Neisseria	macacae	17	8	r	0	16	r				16	1	s	29	0.75	r	25		s				31		s	29		s	21	6	i	23		s				25		s	18	6	r	16		s
	P	FP-02-V16-7	Neisseria	macacae	25	2	r	0	8	r				17	1	s	28	0.5	s	25/36	0.25	s				32		s	34		s	24	3	s	26		s				25		s	23	0.5	i	16		s
	P	FP-02-8	Capnocytophaga	ochracea	20	0.125	s	>30		s				32		s	12	96	r	>30		s				30		s	>30		s	22	2	s	20		s				12	>1024	r	20	1	r	0	>1024	r
	P	FP-02-V16-8	Capnocytophaga	ochracea	>30		s	22		s				>30		s	6	16	r	>30		s				>30		s	>30		s	39	1	s	>30		s				12	>1024	r	16	1.5	r	0	>1023	r
	P	FP-02-V16-4a	Eikenella	corrodens	32		s	0	12	r				>30		s	34		s	>30		s				>30		s	>30		s	24	8	i	>30		s				>30		s	>30		s	26		s
	P	FP-02-1a	Prevotella	nigrescens				40		s	40		s	48		s				26		s																28		s
	P	FP-02-V16-1a	Prevotella	nigrescens				>30		s	>30		s	>30		s				32		s																42		s
	P	FP-02-9a	Fusobacterium	nucleatum				35		s	35	0.016	s	34	0.47	s				40		s																29		s
	P	FP-02-6a	Veillonella	parvula				23		s	27		s	23		s				26		s																23		s
	P	FP-02-3a_2	Parvimonas	micra				21	0.25	s	55		s	51		s				47		s																35		s
FP-03	P	FP-03-1	Streptococcus	oralis	30		s	25		s	32		s	30		s	14	16	r	30		s	19		s	34		s	21	0.75	r	30		s	23		s	29		s
	P	FP-03-CL16-2	Streptococcus	anginosus	0	>256	r	0	>256	r	>30		s	42		s	14	16	r	28		s	18		s	42		s	21	0.38	i	38		s	25		s	28		s
	P	FP-03-8b	Capnocytophaga	ochracea	>30		s	>30		s				>30		s	0	24	r	>30		s				24	0.016	s	>30		s	>30		s	>30		s				12	>1024	r	>30		s	12	>1024	r
	P	FP-03-V16-8	Capnocytophaga	ochracea	16	0.25	s	24	<0,016	s				>30		s	11	64	r	>30		s				>30		s	>30		s	>30		s	28		s				10	>1024	r	>30		s	14	>1024	r
	P	FP-03-CL16-17	Eikenella	corrodens	27	3	r	0	256	r				33		s	24		s	32		s				>30		s	>30		s	28		s	28		s				26		s	26		s	22		s
	P	FP-03-1a	Porphyromonas	gingivalis				>30		s	>30		s	>30		s				>30		s																26		s
	P	FP-03-1ba	Porphyromonas	gingivalis				>30		s	>30		s	>30		s				>30		s																>30		s
	P	FP-03-2a	Fusobacterium	nucleatum				36		s	20	0.064	s	38	0.094	s				38		s																27		s
	P	FP-03-6a	Veillonella	parvula				21		s	26		s	27		s				23		s																16	0.5	r
	P	FP-03-3a	Parvimonas	micra				0	8	r	66		s	64		s				30		s																41		s
	P	FP-03-CL16-3a	Parvimonas	micra				6	256	r	66		s	62		s				32		s																43		s
FP-04	P	FP-04-1	Streptococcus	oralis	15	4	r	25		s	28		s	26		s	0	48	r	28		s	18		s	31		s	15	4	r	28		s	21		s	26		s
	P	FP-04-2	Streptococcus	infantis	25	0.125	s	22		s	32		s	28		s	13	24	r	26		s	20		s	30		s	22	0.75	r	30		s	22		s	25		s
	P	FP-04-7b	Neisseria	macacae	13	32	r	0	8	r				17	1	s	28	0,064/0,75	r	26		s				31		s	30		s	18	2	s	22		s				25		s	17	16	r	17		s
	P	FP-04-CL16-7b	Neisseria	macacae	10	24	r	0	>256	r				17	0.75	s	28	0,064/0,75	r	21	4	r				35		s	26		s	14	24	r	22		s				30		s	16	32	r	18		s
	P	FP-04-V16-7b	Neisseria	macacae	12	32	r	0	>256	r				13	1	s	25		s	25		s				45		s	37		s	16	16	r	22		s				31		s	16	24	r	20		s
	P	FP-04-CL16-8a	Eikenella	corrodens	27	2	r	0	24	r				36		s	27		s	31		s				>30		s	>30		s	22	16	r	29		s				25	128	r	28		s	23		s
	P	FP-04-4aa	Eikenella	corrodens	31		s	0	32	r				39		s	27		s	40		s				>30		s	>30		s	29		s	32		s				28		s	34		s	22		s
	P	FP-04-1ca	Porphyromonas	gingivalis				>30		s	>30		s	>30		s				>30		s																>30		s
	P	FP-04-1aa	Prevotella	nigrescens				38		s	43		s	42		s				34		s																35	0.38	r
	P	FP-04-V16-1aa	Prevotella	nigrescens				39		s	44		s	46		s				40		s																28		s
	P	FP-04-V16-11a	Fusobacterium	nucleatum				38		s	52		s	48		s				55		s																46		s
	P	FP-04-6a	Veillonella	parvula				22		s	26		s	24		s				12	32	r																19	0.5	r
	P	FP-04-V16-5ba	Veillonella	parvula				22		s	23		s	22	0.125	s				11	16	r																18	0.125	s
	P	FP-04-3ba	Parvimonas	micra				22		s	62		s	57		s				47		s																43		s
	P	FP-04-8a	Parvimonas	micra				28		s	>30		s	>30		s				>30		s																38		s
FP-05	P	FP-05-6aa	Streptococcus	mitis	29	0.125	s	24		s	30		s	27		s	17	4	r	26	0.19	s	18		s	30		s	19	1	r	32		s	23		s	25		s
	P	FP-05-3b	Streptococcus	anginosus	>30		s	30		s	>30		s	>30		s	15	12	r	33		s	18		s	>30		s	25		s	34		s	28		s	27		s
	P	FP-05-CL16-8	Eikenella	corrodens	26	4	r	0	12	r				39		s	22	2	r	38		s				>30		s	>30		s	26		s	30		s				28		s	28		s	20		s
	P	FP-05-V16-13	Eikenella	corrodens	22	3	r	0	12	r				36		s	24		s	36		s				>30		s	>30		s	26		s	29		s				32		s	27		s	20		s
	P	FP-05-2a	Fusobacterium	nucleatum				37		s	66		s	>30		s				60		s																51		s
	P	FP-05-V16-6a	Veillonella	parvula				20		s	24		s	25	0.125	s				14	1	s																24		s
FP-07	P	FP-07-1	Streptococcus	oralis	36		s	32		s	34		s	31		s	22	1	r	31		s	19		s	32		s	21	1	r	34		s	25		s	28		s
	P	FP-07-2	Streptococcus	anginosus	>30		s	>30		s	>30		s	>30		s	11	24	r	34		s	18		s	38		s	25		s	>30		s	32		s	31		s
	P	FP-07-14a	Streptococcus	anginosus	40		s	31		s	42		s	41		s	13	24	r	34		s	19		s	40		s	26		s	36		s	31		s	31		s
	P	FP-07-5	Actinomyces	oris	>30		s	>30		s	>30		s	>30		s	22		s	>30		s	26		s	>30		s	17	3	r	>30		s	>30		s	24		s
	P	FP-07-7	Neisseria	macacae	17	12	r	0	24	r				11	6	i	28		s	28		s				32		s	38		s	16	24	r	27		s				24	8	s	20	8	r	18		s
	P	FP-07-14a	Capnocytophaga	ochracea	>30		s	>30		s				>30		s	>30		s	26		s				>30		s	40	0.032	s	>30		s	>30		s				20	>1024	r	14	3	r	0	512	r
	P	FP-07-18	Aggregatibacter	actinomycetemcomitans	29		s	>30		s				40		s	13	1.5	r	31	0.38	s				>30		s	>30		s	>30		s	>30		s				>30		s	36		s	24		s
	P	FP-07-1a	Porphyromonas	gingivalis				>30		s	>30		s	>30		s				>30		s																>30		s
	P	FP-07-8a	Fusobacterium	nucleatum				41		s	0	0.016	s	44	0.032	s				40		s																20	0.19	s
	P	FP-07-6a	Veillonella	parvula				21		s	23		s	27		s				25		s																21		s
FP-08	P	FP-08-2	Streptococcus	oralis/mitis	19	4	r	26		s	32		s	26		s	15	4	r	29		s	18		s	32		s	18	1.5	r	30		s	24		s	24		s
	P	FP-08-11	Streptococcus	Constellatus	>30		s	>30		s	>30		s	>30		s	16	6	r	>30		s	20		s	>30		s	>30		s	>30		s	>30		s	>30		s
	P	FP-08-15	Streptococcus	anginosus	>30		s	>30		s	>30		s	>30		s	24	0.75	r	>30		s	21		s	>30		s	28		s	>30		s	>30		s	30		s
	P	FP-08-4	Actinomyces	oris	>30		s	>30		s	>30		s	>30		s	>30		s	>30		s	24		s	>30		s	24		i	>30		s	>30		s	28		s
	P	FP-08-4ba	Eikenella	corrodens	21	8	r	0	12	r				37		s	24		s	36		s				>30		s	>30		s	34		s	30		s				34		s	23	2	r	20		s
	P	FP-08-2aa	Fusobacterium	nucleatum				32		s	37		s	43		s				39		s																30		s
	P	FP-08-6a	Veillonella	parvula				23		s	17	0.19	s	24	0.094	s				26		s																20		s
	P	FP-08-15a	Parvimonas	micra				18	0.25	s	47		s	46		s				40		s																32		s
FP-09	P	FP-09-1	Streptococcus	gordonii	28		s	29		s	30		s	26		s	0	32	r	27		s	19		s	31		s	15	4	r	30		s	24		s	26		s
	P	FP-09-2	Streptococcus	anginosus	>30		s	>30		s	>30		s	>30		s	16	6	r	>30		s	23		s	>30		s	>30		s	>30		s	>30		s	>30		s
	P	FP-09-3	Streptococcus	anginosus	34		s	32		s	>30		s	>30		s	14	12	r	34		s	17	0.75	s	38		s	25	0.5	i	>30		s	28		s	30		s
	P	FP-09-4_2	Streptococcus	mutans	34		s	26		s	36		s	36		s	16	4	r	30		s	21		s	38		s	25	0.75	r	42		s	30		s	28		s
	P	FP-09-5	Actinomyces	oris	>30		s	30		s	>30		s	>30		s	24		s	>30		s	22		s	>30		s	17	2	r	>30		s	>30		s	24		s
	P	FP-09-1a	Prevotella	nigrescens				38		s	0	3	r	0	16	r				38		s																27		s
	P	FP-09-2aa	Fusobacterium	nucleatum				34		s	41	0.032	s	26	0.032	s				40		s																36		s
	P	FP-09-6a	Veillonella	parvula				25		s	26		s	24		s				28		s																25		s
FP-10	P	FP-10-2	Streptococcus	anginosus	40		s	31		s	40		s	>30		s	14	12	r	38		s	22		s	40		s	30		s	>30		s	34		s	31		s
	P	FP-10-5a	Actinomyces	oris	>30		s	32		s	>30		s	>30		s	30		s	>30		s	25		s	>30		s	20	1	r	>30		s	>30		s	28		s
	P	FP-10-8a	Capnocytophaga	ochracea	15	16	r	6	256	r				28		s	9	32	r	36		s				25	0.016	s	30		s	32		s	24		s				0	>1024	r	0	16	r	0	>1024	r
	P	FP-10-8b	Eikenella	corrodens	32		s	0	8	r				40		s	27		s	>30		s				>30		s	>30		s	>30		s	>30		s				>30		s	>30		s	21		s
	P	FP-10-12	Aggregatibacter	actinomycetemcomitans	16	8	r	>30		s				29		s	15	3	r	29	0.5	s				>30		s	>30		s	32		s	31		s				>30		s	28		s	20		s
	P	FP-10-1a	Prevotella	nigrescens				0	32	r	46		s	48	0.032	s				19	6	r																27		s
	P	FP-10-2a	Fusobacterium	nucleatum				44		s	40		s	26	0.032	s				48		s																42		s
	P	FP-10-6a	Veillonella	parvula				21		s	26		s	26		s				26		s																19		s
	P	FP-10-3a	Parvimonas	micra				31		s	45		s	45		s				41		s																33		s
FP-11	P	FP-11-5	Actinomyces	oris	>30		s	22		s	>30		s	>30		s	26		s	>30		s	24		s	>30		s	24		i	>30		s	>30		s	24		s
	P	FP-11-8a	Capnocytophaga	ochracea	>30		s	>30		s				>30		s	14	8	r	>30		s				>30		s	>30		s	>30		s	>30		s				14	>1024	r	>30		s	0	>1024	r
	P	FP-11-8b	Eikenella	corrodens	25	3	r	0	4	r				40		s	20	3	r	40		s				>30		s	>30		s	34		s	32		s				28		s	32		s	22		s
	P	FP-11-1a	Prevotella	nigrescens				38		s	10	>32	r	20	4	r				34		s																28		s
	P	FP-11-2aa	Fusobacterium	nucleatum				53		s	24	0.125	s	41	0.032	s				54		s																42		s
	P	FP-11-3a+8a	Parvimonas	micra				18	0.25	s	55		s	46		s				34		s																32		s
	P	FP-12-1	Streptococcus	gordonii	36		s	32		s	39		s	30		s	15	6	r	34		s	20		s	38		s	25	0.5	s	38		s	32		s	35		s
FP-012	P	FP-12-3b	Streptococcus	anginosus	32		s	29		s	40		s	>30		s	15	12	r	25		s	18		s	34		s	20	0.5	i	33		s	27		s	30		s
	P	FP-12-5a	Actinomyces	oris	>30		s	32		s	>30		s	>30		s	28		s	>30		s	24		s	26		s	18	2	r	>30		s	>30		s	27		s
	P	FP-12-8a	Capnocytophaga	ochracea	>30		s	>30		s				>30		s	0	32	r	>30		s				>30		s	>30		s	>30		s	>30		s				0	>1024	r	>30		s	0	96	r
	P	FP-12-7a	Eikenella	corrodens	32		s	0	12	r				42		s	25		s	>30		s				>30		s	>30		s	>30		s	>30		s				28		s	40		s	24		s
	P	FP-12-1a	Prevotella	nigrescens				39		s	46		s	41		s				37		s																28		s
	P	FP-12-2ba	Fusobacterium	nucleatum				45		s	60		s	41		s				53		s																52		s
	P	FP-12-6a	Veillonella	parvula				21		s	23		s	18	0.25	s				27		s																20		s
	P	FP-12-3a	Parvimonas	micra				23	0.19	s	48		s	45		s				39		s																32		s
FP-13	P	FP-13-1	Streptococcus	anginosus	38		s	34		s	38		s	>30		s	13	16	r	18	6	r	18		s	34		s	21	0.5	i	32		s	33		s	30		s
	P	FP-13-2a	Streptococcus	anginosus	33		s	29		s	38		s	28		s	12	12	r	32		s	19		s	36		s	29		s	32		s	29		s	31		s
	P	FP-13-5	Actinomyces	oris	>30		s	32		s	>30		s	>30		s	26		s	>30		s	24		s	>30		s	23		i	>30		s	30		s	30		s
	P	FP-13-8	Capnocytophaga	ochracea	>30		s	>30		s				>30		s	16	32	r	>30		s				>30		s	>30		s	>30		s	>30		s				0	>1024	r	>30		s	0	>1024	r
	P	FP-13-1a	Prevotella	nigrescens				0	>256	r	0	32	r	22	3	r				37		s																27		s
	P	FP-13-2a_2	Fusobacterium	nucleatum				32		s	37		s	33		s				42		s																31		s
	P	FP-13-9a	Parvimonas	micra				33		s	62		s	54		s				50		s																40		s
	P	FP-14-9	Streptococcus	mutans	32		s	26		s	>30		s	38		s	18	3	r	30		s	20		s	36		s	24	0.5	i	40		s	27		s	27		s
FP-14	P	FP-14-5	Actinomyces	oris	>30		s	24		s	>30		s	>30		s	28		s	>30		s	24		s	>30		s	19	1.5	r	>30		s	>30		s	26		s
	P	FP-14-7	Neisseria	mucosa	17	12	r	0	12	r				18	0.25	s	23		s	27		s				32		s	33		s	28		s	25		s				30		s	20	8	r	16		s
	P	FP-14-12	Capnocytophaga	ochracea	>36		s	>30		s				>30		s	>38		s	>34		s				>30		s	>30		s	>32		s	>30		s				20	>1024	r	>30		s	0	>1024	r
	P	FP-14-8b	Eikenella	corrodens	20	4	r	0	24	r				30		s	21	3	r	36		s				>30		s	>30		s	26		s	25		s				22	128	r	20	6	r	18	1.5	s
	P	FP-14-2a	Fusobacterium	nucleatum				27		s	27	0.064	s	26	0.125	s				30		s																25		s
	P	FP-14-6a	Veillonella	parvula				22		s	23		s	23		s				24		s																20		s
	P	FP-14-3a	Parvimonas	micra				23		s	59		s	54		s				49		s																37		s
HP-01	P	HP-01-VW-1	Streptococcus	oralis	34		s	28		s	34		s	38		s	10	32	r	31		s	18		s	36		s	20	1.5	r	32		s	25		s	28		s
	P	HP-01-VW-C1	Streptococcus	oralis	32		s	31		s	38		s	26		s	0	48	r	33		s	19		s	38		s	15	6	r	36		s	27		s	28		s
	P	HP-01-VW-7.2a	Neisseria	macacae/mucosa	18	8	r	0	6	r				19		s	28		s	29		s				>30		s	>30		s	21	1	s	23		s				25		s	21	3	r	16		s
	P	HP-01-VW-1a	Porphyromonas	gingivalis				>30		s	30		s	>30		s				>30		s																>30		s
	P	HP-01-VW-2a	Fusobacterium	nucleatum				33		s	6	32	r	0	>256	r				42		s																36		s
	P	HP-01-VW-T10a	Veillonella	parvula				19		s	20	0.25	s	23	0.125	s				14	16	r																19		s
	P	HP-01-VW-6a	Veillonella	parvula				22		s	12	6	r	18	0.75	i				24		s																21		s
	P	HP-01-VW-3a	Parvimonas	micra				29		s	60		s	50		s				33		s																35		s
HP-02	P	HP-02-1	Streptococcus	oralis	31		s	27		s	33		s	29		s	15	8	r	33		s	17		s	26		s	22	0.38	i	32		s	24		s	29		s
	P	HP-02-4	Streptococcus	mutans	29		s	25		s	34		s	28		s	17	4	r	25		s	19		s	27		s	18	0.75	r	38		s	28		s	24		s
	P	HP-02-5a	Actinomyces	oris	>30		s	>30		s	>30		s	38		s	32		s	>30		s	24		s	41		s	19	1.5	r	>30		s	38		s	30		s
	P	HP-02-8b	Capnocytophaga	ochracea	>30		s	>30		s				28		s	14	16	r	>30		s				>30		s	>30		s	36		s	>30		s				14	>1024	r	>30		s	0	>1024	r
	P	HP-02-1a	Prevotella	nigrescens				0	>256	r	11	2	r	6	1.5	i				34		s																32		s
	P	HP-02-3a	Parvimonas	micra				30		s	47		s	38		s				41		s																31		s
HP-03	P	HP-03-1	Streptococcus	oralis	0	>256	r	11	>256	r	30		s	28		s	0	24	r	21	2	i	18		s	32		s	15	4	r	28		s	22		s	26		s
	P	HP-03-3a	Actinomyces	oris	>30		s	>30		s	>30		s	>30		s	22		s	>30		s	24		s	>30		s	30		s	>30		s	>30		s	30		s
	P	HP-03-7a	Neisseria	mucosa	15	12	r	0	8	r				17	0.25	s	23		s	30		s				32		s	36		s	26	1	s	23		s				25		s	18	8	r	16		s
	P	HP-03-1ba	Porphyromonas	gingivalis				>30		s	>30	0.012	s	20	<0,016	s				>30	0.02	s																>30		s
	P	HP-03-2aa	Fusobacterium	nucleatum				37		s	35		s	31	0.125	s				35		s																35		s
	P	HP-03-6a	Veillonella	parvula				21		s	22	0.032	s	30	<0,016	s				23		s																18	0.19	s
	P	HP-03-3a	Parvimonas	micra				26		s	44		s	45		s				30		s																28		s
HP-04	P	HP-04-1	Streptococcus	oralis	32		s	27		s	36		s	31		s	17	8	r	31		s	19		s	30		s	22	0.75	r	35		s	24		s	31		s
	P	HP-04-3b	Streptococcus	anginosus	28		s	24		s	34		s	30		s	16	24	r	14	16	r	16		s	30		s	21	0.5	i	30		s	26		s	24		s
	P	HP-04-5	Actinomyces	oris	42		s	22		s	40		s	34		s	32		s	44		s	22		s	38		s	26		s	42		s	36		s	29		s
	P	HP-04-7b	Neisseria	mucosa	16	6	r	0	1	r				21		s	30	0.38	s	29		s				33		s	23	0.006	s	27		s	23		s				28		s	19	6	r	16		s
	P	HP-04-8b	Eikenella	corrodens	26	3	r	0	8	r				24	0.19	s	20	3	r	43		s				39		s	46		s	30		s	31		s				17	>256	r	24	0.75	r	15	2	s
	P	HP-04-1aa	Prevotella	nigrescens				46		s	6	>32	r	6	2	i				21	3	r																30		s
	P	HP-04-6a	Veillonella	parvula				22		s	13	0.19	s	19	0.5	s				24		s																12	>32	r
	P	HP-04-3a	Parvimonas	micra				20		s	46		s	35		s				31		s																24		s
HP-05	P	HP-05-1	Streptococcus	oralis	16	2	r	24		s	32		s	26		s	0	24	r	29		s	17		s	34		s	15	2	r	30		s	24		s	25		s
	P	HP-05-5a	Actinomyces	oris	>30		s	30		s	>30		s	>30		s	26		s	>30		s	23		s	>30		s	19	1.5	r	>30		s	>30		s	26		s
	P	HP-05-7	Neisseria	macacae/mucosa	13	32	r	0	12	r				25		s	25	0.75	r	28		s				30		s	27		s	20	8	i	23		s				25		s	17	16	r	16		s
	P	HP-05-4a	Eikenella	corrodens	34		s	0	32	r				24	0.5	s	0	12	r	>30		s				>30		s	>30		s	40		s	>30		s				20	>256	r	>30		s	22		s
	P	HP-05-1a	Prevotella	nigrescens				33		s	42		s	42		s				34		s																27		s
	P	HP-05-3a	Parvimonas	micra				23		s	43		s	34		s				31		s																29		s
HP-07	P	HP-07-14	Streptococcus	oralis	36		s	32		s	40		s	40		s	20	1.5	r	26		s	21		s	42		s	21	1.5	i	40		s	28		s	32		s
	P	HP-07-4	Actinomyces	oris	>30		s	32		s	>30		s	>30		s	28		s	>30		s	24		s	>30		s	24		i	>30		s	>30		s	26		s
	P	HP-07-5a	Actinomyces	oris	>30		s	30		s	>30		s	>30		s	26		s	>30		s	23		s	>30		s	18	2	r	>30		s	>30		s	26		s
	P	HP-07-8b	Eikenella	corrodens	16	32	r	0	12	r				23	1	s	22	1.5	r	29		s				>30		s	34		s	16	24	r	21		s				23	>256	r	19	12	r	18	1	s
	P	HP-07-1a	Porphyromonas	gingivalis				>30		s	>30		s	>30		s				>30		s																>30		s
	P	HP-07-6a	Veillonella	parvula				24		s	18	0.5	i	29		s				25		s																23		s
	P	HP-07-3a	Parvimonas	micra				23		s	53		s	39		s				38		s																36		s
HP-09	P	HP-09-1	Streptococcus	oralis	31		s	25		s	38		s	34		s	0	32	r	19	6	r	18		s	36		s	15	2	r	32		s	24		s	20		s
	P	HP-09-4	Streptococcus	anginosus	>30		s	>30		s	>30		s	>30		s	16	4	r	>30		s	20		s	>30		s	>30		s	>30		s	>30		s	>30		s
	P	HP-09-5	Actinomyces	oris	>30		s	28		s	>30		s	>30		s	25		s	>30		s	26		s	>30		s	19	1.5	r	>30		s	>30		s	26		s
	P	HP-09-7	Neisseria	mucosa	25	2	r	12	4	r				17	0.5	s	21/25	1	r	28		s				31		s	37		s	25	3	s	26		s				24	24	s	22	0.75	r	17		s
	P	HP-09-8	Capnocytophaga	ochracea	>30		s	>30		s				26		s	14	48	r	>30		s				>30		s	>30		s	26		s	>30		s				0	>1024	r	>30		s	0	>1024	r
	P	HP-09-1a	Prevotella	nigrescens				40		s	45		s	47		s				37		s																31		s
	P	HP-09-6a	Veillonella	parvula				26		s	23		s	28		s				27		s																22		s
	P	HP-09-3a	Parvimonas	micra				18	0.19	s	68		s	57		s				48		s																38		s
HP-11	P	HP-11-1	Streptococcus	oralis	32		s	29		s	34		s	34		s	0	24	r	28		s	18		s	33		s	20	1.5	r	34		s	25		s	28		s
	P	HP-11-4a	Streptococcus	mutans	30		s	28		s	36		s	38		s	18	4	r	30		s	19		s	38		s	23	0.75	r	40		s	28		s	27		s
	P	HP-11-13	Eikenella	corrodens	16	16	r	0	16	r				31		s	22	2	r	30		s				>30		s	>30		s	23	8	i	25		s				25		s	17	16	r	15	3	r
	P	HP-11-9a	Aggregatibacter	actinomycetemcomitans	50	0.125	s	32	0.19	s				18	0.5	s	13	3	r	30	0.094	s				30	0.5	s	28		s	38	0.094	s	34	0.09	s				0	>256	r	23	0.125	s	20	0.5	s
	P	HP-11-1a	Prevotella	nigrescens				40		s	51		s	52		s				39		s																33		s
	P	HP-11-6a	Veillonella	parvula				22		s	29		s	31		s				27		s																22		s
	P	HP-11-3a	Parvimonas	micra				27		s	49		s	38		s				37		s																30		s
TP01	P	TP01RS 2.1	Streptococcus	oralis	36		s	30		s	36		s	32		s	15	8	r	13	32	r	20		s	>40		s	21	2	r	40		s	30		s	32		s
	P	TP01RS 3.2	Streptococcus	anginosus	30	0.125	s	19	0.38	s	29		s	23		s	0	24	r	29		s	17		s	30		s	18	0.75	r	28		s	20		s	22		s
	P	TP01RS 3.4	Streptococcus	mutans	33		s	27		s	42		s	32		s	17	6	r	25		s	19		s	>40		s	18	3	r	40		s	26		s	24		s
	P	TP01RS 7.1	Actinomyces	oris	>40		s	26		s	>40		s	38		s	24		s	36		s	26		s	>40		s	16	2	r	>40		s	34		s	26		s
	P	TP01RS H3	Eikenella	corrodens	14	48	r	0	>256	r				16	0.75	s	16	6	r	20	1	s				>40		s	30		s	18	6	i	20	1.5	r				20	24	s	14	12	r	18	3	r
	P	TP01RS 8.2	Capnocytophaga	ochracea	28		s	30		s				28		s	0	46	r	26		s				32		s	30		s	26		s	28		s				0	>1024	r	26		s	0	>1024	r
	P	TP01RS 1.1an	Porphyromonas	gingivalis				>40		s	>40		s	>40		s				>40		s																>40		s
	P	TP01RS 1.2an	Prevotella	nigrescens				37		s	48		s	35		s				30		s																25		s
	P	TP01RS 6.1an	Veillonella	parvula				20		s	19	1.5	r	14	1.5	i				22		s																16	0.38	r
	P	TP01RS 3.1an	Parvimonas	micra				14	1.5	s	23	0.19	s	16	0.19	s				20	1	s																24		s
TP02	P	TP02EB 1.1	Streptococcus	oralis	34		s	30		s	38		s	32		s	10	2	r	34		s	20		s	38		s	19	8	r	36		s	29		s	24		s
	P	TP02EB 5.2	Neisseria	macacae/mucosa	14	16	r	0	64	r				17	1	s	19	1.5	r	23	1.5	i				24	0.064	s	24	0.032	s	17	16	r	17	0.75	r				22	16	s	15	>256	r	15	1.5	s
	P	TP02EB 5.4	Neisseria	macacae/mucosa	12	32	r	0	>256	r				14	1.5	s	23	0.19	s	24	1.5	i				27		s	22	0.25	s	14	24	r	23		s				24	12	s	19	3	r	17		s
	P	TP02EB 5.5an	Porphyromonas	gingivalis				>40		s	>40		s	>40		s				>40		s																>40		s
	P	TP02EB 3.1an	Parvimonas	micra				9	12	r	36		s	30		s				32		s																28		s
TP03	P	TP03FA 1.2	Streptococcus	oralis	32		s	28		s	36		s	27		s	9	16	r	32		s	18		s	30		s	14	8	r	31		s	24		s	21		s
	P	TP03FA 3.1	Streptococcus	anginosus	28		s	20	0.19	s	32		s	20	0.19	s	7	24	r	28		s	18		s	24		s	18	0.75	r	24	0.25	s	23		s	22		s
	P	TP03FA 10.1	Eikenella	corrodens	16	12	r	0	>256	r				18	1	s	17	4	r	24	0.75	s				36		s	28		s	14	24	r	20	0.75	r				16	64	r	14	3	r	20		s
	P	TP03FA 16.1	Prevotella	nigrescens				40		s	48		s	39		s				38		s																27		s
	P	TP03FA 18.2	Veillonella	parvula				29		s	28		s	21		s				32		s																28		s
	P	TP03FA 22.3	Parvimonas	micra				18	0.19	s	32		s	36		s				34		s																30		s
	P	TP03FA 19.3	Lachnoanaerobaculum	saburreum				29		s	35		s	36		s				15	4	r																10	>32	r
TP04	P	TP04HS 1.2	Streptococcus	oralis	30		s	26		s	36		s	28		s	11	24	r	30		s	18		s	31		s	17	2	r	32		s	23		s	20		s
	P	TP04HS 16.4	Prevotella	nigrescens				25	0.19	s	14	12	r	7	3	r				15	4	r																0	>32	r
	P	TP04HS 25.3	Fusobacterium	nucleatum				30		s	20	0.023	s	28		s				30		s																30		s
	P	TP04HS 22.1	Veillonella	parvula				28		s	22		s	14	3	r				23		s																19		s
	P	TP04HS 16.2	Parvimonas	micra				12	4	s	40	0.006	s	18	0.064	s				35		s																30		s
TP05	P	TP05SG 1.1	Streptococcus	oralis	32		s	21	0.19	s	36		s	28		s	11	16	r	28		s	16		s	31		s	15	4	r	29		s	22		s	22		s
	P	TP05SG 1.2	Streptococcus	oralis	30		s	25		s	30		s	26		s	0	64	r	0	48	r	17		s	31		s	17	3	r	26		s	24		s	22		s
	P	TP05SG 11.1	Actinomyces	oris	>40		s	>40		s	>40		s	>40		s	24		s	>40		s	26		s	>40		s	16	2	r	>40		s	38		s	22		s
	P	TP05SG 8.1	Capnocytophaga	ochracea	28		s	28		s				20	0.75	s	0	12	r	26		s				38		s	32		s	16	16	r	32		s				0	>1024	r	26		s	0	>1024	r
	P	TP05SG 18.2	Fusobacterium	nucleatum				32		s	>40		s	40		s				40		s																35		s
	P	TP05SG 21.3	Parvimonas	micra				16	0.125	s	34	0.006	s	17	0.19	s				22	1	s																22	0.38	r
TP06	P	TP06RL 5.2	Neisseria	macacae/mucosa	13	24	r	0	32	r				20		s	17	1	r	23	0.75	s				28		s	26		s	35	1.5	s	20	0.5	s				26		s	17	4	r	17	1.5	s
	P	TP06RL 8.2	Capnocytophaga	ochracea	36		s	32		s				24	0.125	s	9	24	r	28		s				30		s	26		s	26		s	24	0.094	s				0	>1024	r	26		s	0	>1024	r
	P	TP06RL 17.1	Fusobacterium	nucleatum				40		s	45		s	40		s				42		s																37		s
	P	TP06RL 20.2	Veillonella	parvula				16	0.5	s	17	2	r	13	3	r				21		i																18		s
	P	TP06RL 20.3	Lachnoanaerobaculum	saburreum				35		s	31		s	28		s				16	4	r																12	>32	r
TP07	P	TP07CF 1.1	Streptococcus	oralis	0	>256	r	0	>256	r	32		s	25		s	10	24	r	11	24	r	17		s	28		s	13	6	r	32		s	23		s	19	0.38	s
	P	TP07CF 1.2	Streptococcus	oralis	33		s	26		s	32		s	23		s	16	3	r	20	4	r	19		s	26		s	13	1	r	25	0.75	r	23		s	21		s
	P	TP07CF 4.1	Streptococcus	constellatus	32		s	21	0.38	s	32		s	22	0.25	s	11	16	r	12	16	r	17		s	32		s	23		s	30		s	24		s	28		s
	P	TP07CF 5.2	Neisseria	macacae/mucosa	10	32	r	0	>256	r				11	2	s	19	0.75	r	21	2	i				23	0.064	s	22	0.064	s	12	32	r	17	0.75	r				22	12	s	13	8	r	16		s
	P	TP07CF 16.1	Prevotella	nigrescens				36		s	20	3	r	12	1.5	i				13	12	r																27		s
	P	TP07CF 23.1	Fusobacterium	nucleatum				45		s	50		s	40		s				40		s																32		s
	P	TP07CF 20.2	Veillonella	parvula				17	0.38	s	15	4	r	13	16	r				20		i																20		s
	P	TP07CF 18.1	Parvimonas	micra				10	6	r	20	>32	r	18	16	r				30		s																29		s
	P	TP07CF 19.3	Lachnoanaerobaculum	saburreum				34		s	29	0.047	s	28		s				21	2	i																9	>32	r
TP08	P	TP08JS 1.4	Streptococcus	oralis	28		s	25		s	32		s	27		s	17	3	r	28		s	19		s	34		s	21	0.5	i	32		s	26		s	24		s
	P	TP08JS 1.5	Streptococcus	anginosus	34	0.094	s	20	0.25	s	28		s	23		s	0	32	r	26		s	16		s	29		s	20	0.75	r	28		s	25		s	18	0.25	s
	P	TP08JS 2.4	Streptococcus	anginosus	37	0.094	s	23		s	34		s	30		s	12	26	r	19	4	r	18		s	32		s	24		s	38		s	26		s	26		s
	P	TP08JS 22.2	Streptococcus	mutans	31		s	30		s	40		s	30		s	17	6	r	25		s	18		s	40		s	28	0.5	i	40		s	20		s	26		s
	P	TP08JS 1.3	Streptococcus	mutans	33		s	30		s	44		s	32		s	15	4	r	26		s	20		s	34		s	31	0.25	s	38		s	25		s	26		s
	P	TP08JS 11.1	Streptococcus	mutans	32		s	28		s	38		s	30		s	17	6	r	28		s	19		s	36		s	28	0.5	i	42		s	28		s	29		s
	P	TP08JS 5.5	Actinomyces	oris	>40		s	>40		s	>40		s	>40		s	28		s	>40		s	28		s	>40		s	16	4	r	>40		s	38		s	28		s
	P	TP08JS 5.3	Capnocytophaga	ochracea	24	1	r	26		s				20	0.5	s	0	32	r	22	0.25	s				26		s	16	0.047	s	18	8	i	23	0.25	s				0	>1024	r	18	3	r	0	>1024	r
	P	TP08JS 16.2	Porphyromonas	gingivalis				>40		s	>40		s	36		s				>40		s																13	8	r
	P	TP08JS 16.1	Prevotella	nigrescens				40		s	40		s	40		s				40		s																28		s
	P	TP08JS 20.3	Veillonella	parvula				18	0.19	s	20	0.5	i	22		s				22		s																20		s
	P	TP08JS 18.2	Parvimonas	micra				16	0.125	s	32		s	30		s				22	0.25	s																20	0.25	s
TP09	P	TP09YA 1.2	Streptococcus	oralis	32		s	27		s	32		s	27		s	16	2	r	28		s	18		s	31		s	16	1	r	25	1.5	r	24		s	22		s
	P	TP09YA 18.1	Streptococcus	anginosus	31		s	23		s	32		s	25		s	12	16	r	30		s	17		s	32		s	21	0.75	r	30		s	26		s	26		s
	P	TP09YA 5.1	Neisseria	macacae/mucosa	10	32	r	0	>256	r				14	1	s	19	1.5	r	21	4	r				28		s	26		s	14	24	r	18	1.5	r				28		s	12	>256	r	17		s
	P	TP09YA 5.2	Neisseria	macacae/mucosa	10	32	r	22		s				23		s	10	12	r	22	4	r				27		s	18	0.75	r	26		s	22		s				22	24	s	11	192	r	0	>256	r
	P	TP09YA 8.1	Capnocytophaga	ochracea	20	1	r	28		s				20	0.19	s	0	48	r	22	0.38	s				28		s	20	0.064	s	20	3	s	23	0.125	s				0	>1024	r	20	3	r	0	>1024	r
	P	TP09YA 16.1	Prevotella	nigrescens				40		s	45		s	36		s				38		s																29		s
	P	TP09YA 16.2	Prevotella	nigrescens				42		s	45		s	38		s				39		s																28		s
	P	TP09YA 17.4	Fusobacterium	nucleatum				33		s	40		s	30		s				40		s																30		s
	P	TP10TE 21.2	Streptococcus	anginosus	30	0.19	s	20	1	r	38		s	28		s	10	24	r	26		s	16		s	40		s	17	0.75	r	34		s	24		s	22		s
	P	TP10TE 4.1	Streptococcus	mutans	32		s	26		s	40		s	30		s	22		s	26		s	19		s	42		s	24		s	40		s	30		s	30		s
	P	TP10TE 7.1	Actinomyces	oris	>40		s	26		s	44		s	38		s	28		s	36		s	26		s	>40		s	18	2	r	>40		s	38		s	26		s
	P	TP10TE 15.4	Eikenella	corrodens	10	64	r	0	>256	r				12	4	i	19	2	r	20	6	r				32		s	38		s	10	64	r	16	6	r				28		s	16	24	r	21		s
	P	TP10TE 15.5	Eikenella	corrodens	10	48	r	0	>256	r				11	4	i	24	2	r	20	3	r				32		s	30		s	10	48	r	16	6	r				26		s	18	24	r	20		s
	P	TP10TE 22.1	Veillonella	parvula				20		s	22		s	21	0.064	s				22		s																18		s
	P	TP10TE 18.2	Parvimonas	micra				15	0.19	s	35	0.006	s	20	0.125	s				20	0.19	s																22	0.5	r
TP11	P	TP11AJ 8.2	Eikenella	corrodens	18	8	r	0	>256	r				20	0.75	s	16	3	r	24	0.75	s				40		s	30		s	18	12	r	22		s				22	64	r	20	4	r	20		s
	P	TP11AJ 15.5	Aggregatibacter	actinomycetemcomitans	22		s	0	6	r				20	1.5	s	32		s	32		s				30		s	40		s	30		s	40		s				>38		s	>38		s	20		s
	P	TP11AJ 16.1	Prevotella	nigrescens				36		s	12	6	r	10	4	r				20	6	r																22	0.5	r
	P	TP11AJ 22.1	Prevotella	nigrescens				36		s	12	8	r	10	4	r				17	6	r																20	0.5	r
	P	TP11AJ 17.1	Fusobacterium	nucleatum				32		s	36		s	28		s				38		s																30		s
	P	TP11AJ 18.5	Parvimonas	micra				24		s	32		s	30		s				32		s																26		s
	P	TP11AJ 23.3	Lachnoanaerobaculum	saburreum				24		s	38	0.016	s	25	0.032	s				13	4	r																14	6	r
TP12	P	TP12ML 21.3	Streptococcus	oralis	19	3	r	25		s	30		s	26		s	10	28	r	25		s	19		s	30		s	15	4	r	30		s	23		s	24		s
	P	TP12ML 5.1	Actinomyces	oris	36		s	18	0.38	s	>40		s	38		s	24		s	36		s	20		s	>40		s	18	2	r	>40		s	36		s	26		s
	P	TP12ML 21.2	Veillonella	parvula				22		s	32		s	32		s				27		s																26		s
	P	TP12ML 20.3	Lachnoanaerobaculum	saburreum				33		s	35		s	28		s				12	6	r																10	>32	r
TP13	P	TP13GD 1.2	Streptococcus	oralis	30		s	30		s	34		s	28		s	11	24	r	30		s	16		s	29		s	15	4	r	29		s	24		s	22		s
	P	TP13GD 5.2	Neisseria	macacae/mucosa	15	16	r	0	>256	r				14	1.5	s	24	0.19	s	23	2	i				30		s	28		s	18	16	r	21		s				27		s	25	6	r	17		s
	P	TP13GD 5.3	Neisseria	macacae/mucosa	0	>256	r	0	>256	r				12	1.5	s	16	2	r	21	0.75	s				22	0.094	s	22	0.016	s	14	8	i	17	0.38	s				18	12	s	11	>256	r	14	1	s
	P	TP13GD 17.1	Fusobacterium	nucleatum				50		s	52		s	40		s				30		s																40		s
	P	TP13GD 21.3	Veillonella	parvula				18	0.38	s	22		s	21		s				22		s																17	0.5	r
	P	TP13GD 23.1	Veillonella	parvula				18	0.25	s	21		s	26		s				26		s																17	0.38	r
TP14	P	TP14HX 22.2	Streptococcus	anginosus	0	>256	r	0	>256	r	30		s	23		s	12	12	r	29		s	17		s	30		s	20	0.75	r	28		s	26		s	25		s
	P	TP14HX 2.1	Streptococcus	anginosus	0	>256	r	0	>256	r	26		s	21	0.25	s	14	12	r	30		s	18		s	30		s	20	0.75	r	28		s	24		s	25		s
	P	TP14HX 3.2	Actinomyces	oris	>40		s	26		s	>40		s	>40		s	16	4	r	36		s	26		s	>40		s	16	1.5	r	>40		s	34		s	24		s
	P	TP14HX 7.1	Actinomyces	oris	>40		s	24		s	>40		s	>40		s	16	4	r	36		s	24		s	>40		s	16	6	r	>40		s	32		s	18	0.75	r
	P	TP14HX 13.1	Aggregatibacter	actinomycetemcomitans	40		s	16	0.38	s				22	1.5	s	30		s	>40		s				16	1	s	>34		s	>38		s	40		s				>38		s	>38		s	20		s
	P	TP14HX 15.1	Aggregatibacter	actinomycetemcomitans	>40		s	9	2	r				22	1.5	s	34		s	>40		s				30		s	>34		s	>38		s	40		s				>38		s	>38		s	21	2	s
	P	TP14HX 8.1	Capnocytophaga	ochracea	32		s	30		s				26		s	0	24	r	30		s				32		s	20	0.047	s	26		s	22	0.094	s				0	>1024	r	18	1.5	r	0	>1024	r
	P	TP14HX 8.2	Capnocytophaga	ochracea	30		s	26		s				20	0.5	s	0	48	r	22	0.5	s				30		s	32		s	20	4	s	24	0.19	s				0	>1024	r	20	2	r	0	>1024	r
	P	TP14HX 16.2	Porphyromonas	gingivalis				0	>256	r	35		s	32		s				40		s																38		s
	P	TP14HX 16.1	Porphyromonas	gingivalis				0	>256	r	40		s	38		s				36		s																36		s
	P	TP14HX 16.3	Porphyromonas	gingivalis				0	>256	r	>40		s	>40		s				>40		s																>40		s
	P	TP14HX 18.4	Parvimonas	micra				0	>256	r	35		s	25		s				28		s																24		s
TP15	P	TP15AF 1.4	Streptococcus	oralis	31	0.064	s	22		s	25		s	22	0.19	s	12	12	r	27	0.125	s	16		s	28		s	20	0.75	r	32		s	25		s	24		s
	P	TP15AF 18.2	Streptococcus	anginosus	30		s	23		s	32		s	25		s	9	24	r	28		s	18		s	29		s	18	0.75	r	27		s	23		s	23		s
	P	TP15AF 5.1	Actinomyces	oris	>40		s	34		s	>40		s	38		s	22		s	36		s	26		s	38		s	16	3	r	>40		s	32		s	18	0.5	s
	P	TP15AF 3.2	Eikenella	corrodens	10	32	r	0	>256	r				16	0.75	s	16	3	r	24	0.5	s				32		s	30		s	20	8	i	20	0.19	s				20	24	s	16	12	r	16	3	r
	P	TP15AF 21.1	Parvimonas	micra				9	6	r	35	0.006	s	18	0.047	s				20	0.064	s																20	0.38	r
TP16	P	TP16HB 3.1	Actinomyces	oris	>40		s	32		s	>40		s	>40		s	24		s	36		s	26		s	>40		s	18	1.5	r	>40		s	36		s	28		s
	P	TP16HB 8.1	Capnocytophaga	ochracea	20	0.38	i	28		s				20	0.25	s	0	24	r	20	0.125	s				24	0.094	s	18	0.064	s	20	3	s	23	0.125	s				0	>1024	r	20	0.75	r	0	>1024	r
	P	TP16HB 8.3	Capnocytophaga	ochracea	21	1	r	28		s				18	0.75	s	9	12	r	24	0.75	s				24	0.023	s	22	0.064	s	19	6	i	22	0.125	s				0	>1024	r	20	1.5	r	0	>1024	r
	P	TP16HB 18.1	Parvimonas	micra				14	0.25	s	40		s	28		s				30		s																24		s
	P	TP16HB 21.3	Lachnoanaerobaculum	saburreum				32		s	32		s	28		s				38		s																14	>32	r
TP17	P	TP17MK 1.2	Streptococcus	oralis	33		s	23		s	26		s	23		s	11	24	r	26		s	19		s	32		s	14	3	r	28		s	27		s	23		s
	P	TP17MK 3.2	Streptococcus	anginosus	28		s	22		s	30		s	24		s	10	24	r	12	24	r	16		s	30		s	30	0.125	s	28		s	25		s	26		s
	P	TP17MK 15.1	Capnocytophaga	ochracea	17	2	r	30		s				14	0.75	s	9	32	r	22	0.38	s				28		s	28		s	17	12	r	28		s				0	>1024	r	20	2	r	0	>1024	r
	P	TP17MK 20.2	Porphyromonas	gingivalis				0	>256	r	30	0.047	s	26		s				32		s																27		s
	P	TP17MK 17.1	Fusobacterium	nucleatum				35		s	40		s	22	0.5	s				35		s																30		s
	P	TP17MK 24.3	Veillonella	parvula				20		s	18	2	r	15	48	r				22		s																14	4	r
TP18	P	TP18SS 8.3	Eikenella	corrodens	12	24	r	0	>256	r				14	1	s	16	6	r	20	1	s				30		s	28		s	16	24	r	20	1	r				18	64	r	16	8	r	18	2	s
	P	TP18SS 15.1	Eikenella	corrodens	14	16	r	0	>256	r				14	4	i	12	6	r	20	1.5	i				30		s	30		s	14	16	r	20	0.75	r				16	64	r	14	12	r	16	3	r
	P	TP18SS 5.4	Neisseria	macacae/mucosa	10	48	r	0	>256	r				15	1.5	s	19	1	r	19	1.5	i				25	0.064	s	28		s	15	12	r	18	0.75	r				20	16	s	15	16	r	16		s
	P	TP18SS 8.1	Capnocytophaga	ochracea	22	0.75	r	28		s				20	0.38	s	9	32	r	24	0.38	s				26		s	9	>32	r	22	4	s	20	0.125	s				0	>1024	r	18	3	r	0	>1024	r
	P	TP18SS 16.1	Prevotella	nigrescens				60		s	64		s	50		s				56		s																38		s
	P	TP18SS 17.1	Fusobacterium	nucleatum				16	0.47	s	22	0.008	s	33		s				38		s																32		s
TP19	P	TP19EL 1.3	Streptococcus	oralis	15	8	r	25		s	36		s	31		s	0	16	r	10	24	r	17		s	42		s	12	3	r	35		s	26		s	26		s
	P	TP19EL 3.3	Streptococcus	anginosus	42	0.094	s	21	0.38	s	32		s	30		s	12	16	r	8	32	r	18		s	27		s	17	1.5	r	28		s	21		s	23		s
	P	TP19EL 3.4	Actinomyces	oris	>40		s	>34		s	>34		s	>34		s	22		s	>40		s	28		s	>40		s	>40		s	>40		s	34		s	34		s
	P	TP19EL 8.1	Eikenella	corrodens	12	48	r	0	>256	r				18	1.5	s	14	6	r	22	1	s				38		s	20	0.75	r	20	6	i	17	1	r				22	64	r	14	16	r	19		s
	P	TP19EL 16.1	Prevotella	nigrescens				10	3	s	7	>32	r	10	>32	r				25		s																16	3	r
	P	TP19EL 25.1	Veillonella	parvula				18	0.38	s	19	1.5	r	16	0.38	s				21	0.38	s																18	0.38	r
	P	TP19EL 18.1	Parvimonas	micra				18	0.25	s	25	0.012	s	18	0.064	s				28		s																24	0.038	s
TP20	P	TP20SW 1.4	Streptococcus	oralis	32		s	28		s	32		s	27		s	15	8	r	30		s	22		s	34		s	14	4	r	34		s	29		s	21		s
	P	TP20SW 1.2	Streptococcus	anginosus	40	0.125	s	21	0.38	s	26		s	22	0.38	s	13	12	r	30		s	16		s	26		s	17	0.75	r	24	0.5	s	22		s	22		s
	P	TP20SW 2.1	Streptococcus	anginosus	32		s	24		s	38		s	25		s	15	16	r	12	24	r	20		s	33		s	20	0.5	i	30		s	25		s	27		s
	P	TP20SW 21.3	Actinomyces	oris	>34		s	>34		s	>34		s	>34		s	14	8	r	>34		s	26		s	>34		s	18	1.5	r	>34		s	>34		s	18	1	r
	P	TP20SW 18.1	Eikenella	corrodens	14	16	r	0	>256	r				16	1	s	14	8	r	23	0.75	s				25	0.023	s	30		s	17	4	s	18	0.25	s				20	48	r	13	6	r	17	3	r
	P	TP20SW 19.1	Eikenella	corrodens	18	24	r	0	>256	r				20	0.5	s	16	6	r	30		s				32		s	30		s	24	6	i	18	0.5	s				20	48	r	20	8	r	16	4	r
	P	TP20SW 5.1	Neisseria	macacae/mucosa	18	12	r	0	24	r				15	1	s	20	1	r	26		s				28		s	28		s	19	12	r	20	0.5	s				26		s	18	3	r	16		s
	P	TP20SW 21.1	Parvimonas	micra				10	3	s	42	0.008	s	22	0.125	s				28		s																25		s
TP21	P	TP21RK 17.1	Streptococcus	anginosus	30		s	21	0.25	s	36		s	30		s	13	16	r	32		s	17		s	29		s	20	0.5	i	26		s	26		s	25		s
	P	TP21RK 22.3	Actinomyces	oris	>34		s	>34		s	>34		s	>34		s	30		s	30		s	20		s	>34		s	>34		s	>34		s	>34		s	30		s
	P	TP21RK 13.2	Neisseria	macacae/mucosa	11	>256	r	0	>256	r				13	2	s	19	1.5	r	20	1.5	i				24	0.064	s	26		s	13	32	r	21		s				23	12	s	12	>256	r	15	1.5	s
	P	TP21RK 5.3	Neisseria	macacae/mucosa	12	>256	r	0	>256	r				14	2	s	19	1.5	r	23	1	s				30		s	28		s	14	32	r	22		s				27		s	12	>256	r	14	1.5	s
	P	TP21RK 20.1	Capnocytophaga	ochracea	35	0.25	s	32		s				22	0.25	s	9	24	r	24	0.38	s				28		s	22	0.064	s	22	2	s	24		s				0	>1024	r	34	0.5	i	0	>1024	r
	P	TP21RK 17.3	Fusobacterium	nucleatum				35		s	35		s	28		s				40		s																30		s
	P	TP21RK 18.1	Parvimonas	micra				17	0.19	s	36		s	26		s				32		s																26		s
	P	TP21RK 17.2	Lachnoanaerobaculum	saburreum				33		s	36		s	38		s				37		s																15	6	r
TP22	P	TP22SW 3.5	Actinomyces	oris	>40		s	23		s	>40		s	>40		s	16	4	r	30		s	22		s	>40		s	18	2	r	>34		s	30		s	22		s
	P	TP22SW 17.2	Fusobacterium	nucleatum				40		s	50		s	40		s				55		s																45		s
TP23	P	TP23FK 1.3	Streptococcus	oralis	19	6	r	26		s	32		s	30		s	18	3	r	30		s	20		s	33		s	21	0.75	r	38		s	26		s	25		s
	P	TP23FK 3.1	Actinomyces	oris	>34		s	>34		s	>34		s	>34		s	30		s	>34		s	26		s	>34		s	>34		s	>34		s	>34		s	30		s
	P	TP23FK 5.5	Neisseria	macacae/mucosa	11	32	r	0	>256	r				15	1	s	20	1	r	20	1.5	i				26		s	28		s	15	12	r	20	0.38	s				18	24	s	17	12	r	17		s
	P	TP23FK 8.1	Capnocytophaga	ochracea	28		s	32		s				26		s	9	8	r	28		s				36		s	>30		s	26		s	26		s				0	>1024	r	27	1.5	r	0	>1024	r
	P	TP23FK 16.1	Prevotella	nigrescens				64		s	11	8	r	0	3	r				54		s																34		s
TP24	P	TP24EK 1.3	Streptococcus	oralis	32	0.064	s	25		s	35		s	26		s	10	16	r	12	12	r	17		s	40		s	16	2	r	30		s	24		s	23		s
	P	TP24EK 1.4	Streptococcus	oralis	30		s	26		s	42		s	32		s	17	3	r	10	32	r	20		s	44		s	21	1	r	38		s	28		s	28		s
	P	TP24EK 1.1	Streptococcus	anginosus	28		s	20	0.25	s	30		s	24		s	8	32	r	30		s	16		s	30		s	21	0.5	i	29		s	24		s	25		s
	P	TP24EK 3.1	Actinomyces	oris	32		s	22		s	>34		s	36		s	25		s	28		s	24		s	>36		s	16	4	r	>40		s	34		s	22		s
	P	TP24EK 5.2	Neisseria	macacae/mucosa	18	6	r	0	24	r				16	1	s	18	1	r	22	0.75	s				28		s	34		s	20	2	s	22		s				26		s	30	1.5	r	16		s
	P	TP24EK 5.3	Neisseria	macacae/mucosa	13	16	r	0	>256	r				15	1.5	s	18	0.75	r	22	0.75	s				23	0.094	s	28		s	18	12	r	22		s				23	12	s	14	12	r	15	1.5	s
	P	TP24EK 8.1	Capnocytophaga	ochracea	25	1	r	28		s				20	0.38	s	0	24	r	24	0.25	s				28		s	18	0.032	s	20	6	i	27		s				0	>1024	r	20	1	r	0	>1024	r
	P	TP24EK 17.2	Fusobacterium	nucleatum				>40		s	>40		s	>40		s				>40		s																>40		s
	P	TP24EK 22.3	Veillonella	parvula				20		s	21		s	22		s				22		s																19		s
TP25	P	TP25AG 2.1	Streptococcus	anginosus	28		s	28		s	32		s	24		s	12	24	r	30		s	17		s	32		s	23		s	33		s	25		s	25		s
	P	TP25AG 8.2	Capnocytophaga	ochracea	20	1	r	32		s				18	0.5	s	0	12	r	20	0.75	s				26		s	0	>32	r	18	4	s	20	0.125	s				0	>1024	r	20	2	r	0	>1024	r
	P	TP25AG 17.1	Fusobacterium	nucleatum				35		s	40		s	36		s				38		s																35		s
	P	TP25AG 25.1	Lachnoanaerobaculum	saburreum				26		s	38		s	30		s				15	1.5	i																15	8	r
TP26	P	TP26PG 18.3	Streptococcus	anginosus	50	<0,016	s	23		s	32		s	25		s	10	16	r	28		s	17		s	30		s	20	0.75	r	25	0.25	s	22		s	25		s
	P	TP26PG 3.1	Actinomyces	oris	42	0.064	s	16	0.75	r	>32		s	30		s	20	1.5	r	30	0.38	s	24	0.75	s	>40		s	14	3	r	>34		s	30		s	22	0.75	r
HP14	P	HP14HG 3.3	Eikenella	corrodens	16	32	r	0	>256	r				18	1	s	14	6	r	24	0.75	s				30		s	28		s	18	12	r	15	1.5	r				24	48	r	15	12	r	15	6	r
	P	HP14HG 17.1	Fusobacterium	nucleatum				40		s	36		s	40		s				50		s																45		s
	P	HP14HG 19.1	Lachnoanaerobaculum	saburreum				30		s	38		s	35		s				20	3	r																17	12	r
HP16	P	HP16HB 3.2	Streptococcus	mutans	32		s	28		s	38		s	34		s	17	4	r	32		s	21		s	40		s	27	0.5	i	40		s	26		s	29		s
	P	HP16HB 19.1	Eikenella	corrodens	13	32	r	0	>256	r				20	1	s	18	8	r	25	2	i				35		s	28		s	20	12	r	19	1.5	r				24	48	r	17	12	r	16	6	r
	P	HP16HB 16.1	Prevotella	nigrescens				0	>256	r	12	>32	r	11	4	r				17	8	r																23		i
	P	HP16HB 16.1	Prevotella	nigrescens				0	>256	r	12	>32	r	11	4	r				17	8	r																30	0.38	r
	P	HP16HB 20.1	Veillonella	parvula				20		s	20	1	r	15	0.5	s				23		s																20		s
	P	HP16HB 19.2	Lachnoanaerobaculum	saburreum				30		s	38		s	38		s				13	8	r																15	2	r
HP20	P	HP20HA 8.1	Eikenella	corrodens	12	32	r	0	>256	r				20	1.5	s	15	8	r	25	3	r				35		s	38		s	20	16	r	19	3	r				22	64	r	16	8	r	19		s
	P	HP20HA 8.3	Capnocytophaga	ochracea	20	1	r	26		s				26		s	0	96	r	24	3	r				24	0.023	s	20	0.38	i	20	1.5	s	18	0.38	s				0	>1024	r	18	1.5	r	0	>1024	r
	P	HP20HA 16.1	Prevotella	nigrescens				21	3	s	13	6	r	14	0.75	i				36	0.125	s																25	0.5	r
	P	HP20HA 17.1	Fusobacterium	nucleatum				48		s	56		s	48		s				56		s																42		s
	P	HP20HA 24.2	Veillonella	parvula				20		s	16	2	r	13	1	i				20	2	i																19		s
HP22	P	HP22VM 16.2	Prevotella	nigrescens				36		s	42		s	32		s				36		s																25		s
[truncated: 3 more columns]

## Sheet: Suppl data HCP r-i-s
Phenotypic resistance data (E-Tests) for 179 oral biofilm samples from 3 groups (H, C, P). Results for 997 samples, r= resistant, i=intermediate (counted to resistant) and s=sensitive
Patient sample number	Group	Isolate Number	Genus	Species	Erythromycin	Clindamycin	Penicillin G	Ampicillin	Gentamycin	Tetracyclin	Vancomycin	Meropenem	Ciprofloxacin	Cefuroxim	Tigecyclin	Moxifloxacin	Fosfomycin	Azithromycin	Colistin	Metronidazol
FG-01	H	FG-01-AP-P-11	Streptococcus	oralis	s	s	s	s	r	s	s	s	r	s	s	s
	H	FG-01-AP-P-3a	Streptococcus	oralis	s	s	s	s	r	s	s	s	r	s	s	s
	H	FG-01-AP-P-4	Streptococcus	anginosus	s	s	s	s	r	s	s	s	i	s	s	s
	H	FG-01-AP-P-5	Actinomyces	oris	s	s	s	s	s	s	s	s	r	s	s	s
	H	FG-01-AP-P-6a	Veillonella	parvula		s	i	s		s						s				r
	H	FG-01-AP-P-8	Capnocytophaga	ochracea	s	s		s	r	s		s	s	s	s		r	s	r
	H	FG-01-AP-P-C1	Streptococcus	oralis	r	s	s	s	r	s	s	s	r	s	s	s
	H	FG-01-AP-P-C15a	Lachnoanaerobaculum	saburreum		s	s	s		r						r				s
	H	FG-01-AP-P-C16a	Streptococcus	oralis	s	s	s	s	r	s	s	s	r	s	s	s
	H	FG-01-AP-P-C2.1a.rau	Fusobacterium	nucleautum		s	s	s		s						s				s
	H	FG-01-AP-P-C2.2a.glatt	Fusobacterium	nucleautum		s	s	s		s						s				s
	H	FG-01-AP-P-C6.1	Actinomyces	oris	s	s	s	s	r	s	s	s	r	s	s	s
	H	FG-01-AP-P-T13	Neisseria	mucosa	r	r		s	s	s		s	s	s	s		s	r	s
	H	FG-01-AP-P-T3a	Streptococcus	oralis	r	r	s	s	r	r	s	s	r	s	s	s
	H	FG-02-MH-5	Actinomyces	oris	s	s	s	s	s	s	s	s	r	s	s	s
FG-02	H	FG-02-MH-BC-F-1	Streptococcus	oralis	s	r	s	s	r	r	s	s	r	s	s	s
	H	FG-02-MH-BC-F-2a	Fusobacterium	nucleautum		s	s	s		s						s				s
	H	FG-02-MH-BC-F-4a	Eikenella	corrodens	r	r		s	s	s		s	s	i	s		s	s	s
	H	FG-02-MH-BC-F-6a	Veillonella	parvula		s	r	s		s						s				s
	H	FG-02-MH-BC-F-C10a	Lachnoanaerobaculum	saburreum		s	s	s		s						r				s
	H	FG-02-MH-BC-F-C15	Streptococcus	oralis	s	s	s	s	r	s	s	s	r	s	s	s
	H	FG-02-MH-BC-F-C1a	Prevotella	nigrescens		r	s	s		s						s				s
FG-03	H	FG-03-SP-1	Streptococcus	oralis	r	s	s	s	r	s	s	s	r	s	s	s
	H	FG-03-SP-2a	Fusobacterium	nucleautum		s	s	s		s						s				s
	H	FG-03-SP-3a	Actinomyces	oris	s	s	s	s	s	s	s	s	r	s	s	s
	H	FG-03-SP-4	Streptococcus	oralis	r	s	s	s	r	s	s	s	r	s	s	s
	H	FG-03-SP-6a	Veillonella	parvula		s	r	i		s						s				r
	H	FG-03-SP-7	Neisseria	mucosa	r	r		s	s	s		s	s	r	s		s	r	s
	H	FG-03-SP-C4	Streptococcus	oralis	r	s	s	s	r	s	s	s	r	s	s	s
FG-04	H	FG-04-HB-4	Streptococcus	intermedius	s	s	s	s	r	s	s	s	i	s	s	s
	H	FG-04-HB-4.2a	Eikenella	corrodens	s	r		s	s	s		s	s	s	s		s	s	s
	H	FG-04-HB-6a	Veillonella	parvula		s	r	i		s						r				r
	H	FG-04-HB-7	Neisseria	macacae	r	r		s	s	s		s	s	r	s		s	r	s
	H	FG-04-HB-C14a	Lachnoanaerobaculum	saburreum		s	s	s		r						r				s
	H	FG-04-HB-C7	Capnocytophaga	ochracea	s	s		s	r	s		s	s	s	s		r	s	r
	H	FG-05-10a	Actinomyces	oris	s	s	s	s	s	s	s	s	r	s	s	s
	H	FG-05-11a	Parvimonas	micra		r	s	s		s						s				s
	H	FG-05-19a	Capnocytophaga	ochracea	s	s		s	r	s		s	s	s	s		r	s	r
FG-05	H	FG-05-4	Streptococcus	intermedius	s	s	s	s	r	s	s	s	s	s	s	s
	H	FG-05-5	Actinomyces	oris	s	s	s	s	s	s	s	s	r	s	s	s
	H	FG-05-6a	Veillonella	parvula		s	r	i		s						s				r
	H	FG-05-7	Neisseria	macacae	r	r		s	s	s		s	s	r	s		s	r	s
	H	FG-05-CL16-10	Neisseria	mucosa	r	r		i	s	s		s	s	r	s		s	r	s
	H	FG-05-CL16-3a	Parvimonas	micra		r	s	s		s						s				s
	H	FG-05-CL16-4ba	Eikenella	corrodens	s	r		s	s	s		s	s	s	s		s	s	s
	H	FG-05-V16-14a	Capnocytophaga	ochracea	s	s		s	r	s		s	s	s	s		r	s	r
	H	FG-05-V16-15	Capnocytophaga	ochracea	s	s		s	r	s		s	s	s	s		r	s	r
	H	FG-05-V16-2aa	Fusobacterium	nucleautum		s	s	s		s						s				s
	H	FG-05-V16-5ba	Veillonella	parvula		s	s	s		s						s				r
	H	FG-05-V16-6	Neisseria	mucosa	r	r		s	r	s		s	s	r	s		s	r	s
	H	FG-06-13a	Eikenella	corrodens	s	r		s	s	s		s	s	r	s		s	s	s
	H	FG-06-14a	Lachnoanaerobaculum	saburreum		s	s	s		r						r				s
	H	FG-06-2aa	Fusobacterium	nucleautum		s	s	s		s						s				s
FG-06	H	FG-06-5a	Streptococcus	intermedius	s	s	s	s	r	s	s	s	i	s	s	s
	H	FG-06-6a	Veillonella	parvula		s	r	s		s						s				r
	H	FG-06-9	Actinomyces	oris	s	s	s	s	s	s	s	s	r	s	s	s
	H	FG-06-V16-8a	Capnocytophaga	ochracea	r	r		s	r	s		s	s	s	s		s	r	s
	H	FG-07-10a	Capnocytophaga	ochracea	s	s		s	r	s		s	s	s	s		r	s	r
	H	FG-07-13a	Lachnoanaerobaculum	saburreum		s	s	s		r						r				s
	H	FG-07-1a	Prevotella	nigrescens		s	r	i		r						s				s
	H	FG-07-2a	Fusobacterium	nucleautum		s	r	r		s						s				s
FG-07	H	FG-07-4	Streptococcus	intermedius	r	s	s	s	r	r	s	s	s	s	s	s
	H	FG-07-6a	Veillonella	parvula		s	r	i		s						s				r
	H	FG-07-7	Neisseria	macacae	r	r		s	s	s		s	r	s	s		s	r	s
	H	FG-07-8	Capnocytophaga	ochracea	s	s		s	r	s		s	s	s	s		r	s	r
	H	FG-07-CL16-15	Eikenella	corrodens	r	r		s	r	s		s	s	s	s		s	s	s
	H	FG-07-CL16-1a	Prevotella	nigrescens		r	r	r		s						s				s
	H	FG-07-CL16-5b	Actinomyces	oris	s	r	s	s	s	s	s	s	r	s	s	s
	H	FG-07-V16-13	Neisseria	macacae	r	r		s	s	s		s	s	i	s		s	r	s
	H	FG-07-V16-1a	Prevotella	nigrescens		r	r	r		s						s				s
	H	FG-07-V16-3	Eikenella	corrodens	r	r		s	s	s		s	s	s	s		s	s	s
	H	FG-07-V16-6aa	Veillonella	parvula		s	r	r		s						s				r
	H	FG-07-V16-7b	Capnocytophaga	ochracea	s	s		s	r	s		s	s	s	s		r	s	r
FG-08	H	FG-08-5	Actinomyces	oris	s	s	s	s	s	s	s	s	r	s	s	s
	H	FG-08-7a	Neisseria	macacae	r	r		s	s	s		s	s	r	s		s	r	s
	H	FG-08-V16-16	Neisseria	macacae	r	r		s	s	s		s	s	r	s		s	r	s
FG-11	H	FG-11-1	Streptococcus	oralis	r	s	s	s	r	s	s	s	r	s	s	s
	H	FG-11-10a	Lachnoanaerobaculum	saburreum		s	s	s		s						r				s
	H	FG-11-1a	Prevotella	nigrescens		s	r	r		r						s				s
	H	FG-11-2	Streptococcus	oralis	s	s	s	s	r	r	s	s	r	s	s	s
	H	FG-11-2a	Fusobacterium	nucleatum		s	r	r		s						s				s
	H	FG-11-3a	Parvimonas	micra		s	s	s		s						s				s
	H	FG-11-5a	Actinomyces	oris	s	s	s	s	s	s	s	s	r	s	s	s
	H	FG-11-6a	Veillonella	parvula		s	s	s		s						r				r
	H	FG-11-8	Capnocytophaga	ochracea	s	s		s	r	s		s	s	s	s		r	s	r
FG-12	H	FG-12-1	Streptococcus	oralis	s	s	s	s	r	s	s	s	r	s	s	s
	H	FG-12-12a	Lachnoanaerobaculum	saburreum		s	s	s		r						r				s
	H	FG-12-14a	Eikenella	corrodens	r	r		s	s	s		s	s	s	s		s	r	s
	H	FG-12-14a	Eikenella	corrodens	r	r		s	r	s		s	s	s	s		s	r	s
	H	FG-12-2a	Fusobacterium	nucleatum		s	r	r		s						s				s
	H	FG-12-3	Streptococcus	anginosus	s	s	s	s	r	s	s	s	i	s	s	s
	H	FG-12-4	Streptococcus	intermedius	s	s	s	s	r	s	s	s	i	s	s	s
	H	FG-12-5b	Actinomyces	oris	s	s	s	s	s	s	s	s	r	s	s	s
	H	FG-13-10a	Lachnoanaerobaculum	saburreum		s	s	s		s						r				s
FG-13	H	FG-13-1b	Streptococcus	oralis	r	s	s	s	r	r	s	s	r	s	s	s
	H	FG-13-2a	Fusobacterium	nucleatum		s	s	s		s						s				s
	H	FG-13-4	Actinomyces	oris	s	s	s	s	s	s	s	s	r	s	s	s
	H	FG-13-5	Actinomyces	oris	s	s	s	s	r	s	s	s	r	s	s	s
	H	FG-13-6aa	Veillonella	parvula		s	s	s		s						s				s
	H	FG-13-7a	Neisseria	macacae	r	r		s	s	s		s	s	r	s		s	r	s
FG-14	H	FG-14-1	Streptococcus	oralis	s	s	s	s	r	s	s	s	r	s	s	s
	H	FG-14-12a	Lachnoanaerobaculum	saburreum		s	s	s		s						r				r
	H	FG-14-1a	Prevotella	nigrescens		s	s	s		s						s				s
	H	FG-14-2a	Fusobacterium	nucleatum		s	s	s		s						s				s
	H	FG-14-5	Actinomyces	oris	s	s	s	s	r	s	s	s	r	s	s	s
	H	FG-14-6a	Veillonella	parvula		s	r	s		s						s				s
	H	FG-14-7	Neisseria	macacae	r	r		s	s	i		s	s	r	s		s	r	s
FG-15	H	FG-15-1	Streptococcus	oralis	r	s	s	s	r	r	s	s	r	s	s	s
	H	FG-15-10a	Eikenella	corrodens	r	r		s	r	s		s	s	s	s		s	s	s
	H	FG-15-11	Streptococcus	intermedius	r	r	s	s	r	r	s	s	s	s	s	s
	H	FG-15-3	Streptococcus	oralis	s	s	s	s	r	s	s	s	r	s	s	s
	H	FG-15-4a	Eikenella	corrodens	r	r		s	r	i		s	s	r	r		s	r	s
	H	FG-15-6a	Veillonella	parvula		s	r	s		r						r				r
FG-16	H	FG-16-1	Streptococcus	oralis	r	r	s	s	r	r	s	s	r	s	s	s
	H	FG-16-2a	Fusobacterium	nucleatum		s	r	r		s						s				s
	H	FG-16-3	Streptococcus	intermedius	s	s	s	s	r	s	s	s	s	s	s	s
	H	FG-16-5	Actinomyces	oris	s	s	s	s	s	s	s	s	r	s	s	s
	H	FG-16-6a	Veillonella	parvula		s	s	s		s						s				r
	H	FG-16-8a	Capnocytophaga	ochracea	s	s		s	r	s		s	s	s	s		r	s	r
	H	FG-16-9a	Lachnoanaerobaculum	saburreum		s	s	s		r						r				s
FG-17	H	FG-17-1	Streptococcus	oralis	s	s	s	s	r	s	s	s	r	s	s	s
	H	FG-17-2a	Fusobacterium	nucleatum		s	s	s		s						s				s
	H	FG-17-6a	Veillonella	parvula		s	s	s		r						r				r
	H	FG-17-7b	Neisseria	macacae	r	r		s	s	s		s	i	r	s		s	r	s
	H	FG-17-9a	Lachnoanaerobaculum	saburreum		s	s	s		r						r				s
FG-18	H	FG-18-1	Streptococcus	oralis	r	s	s	s	r	s	s	s	r	s	s	s
	H	FG-18-11a	Lachnoanaerobaculum	saburreum		s	s	s		r						r				s
	H	FG-18-2a	Fusobacterium	nucleatum		s	r	r		s						s				s
	H	FG-18-4	Streptococcus	mutans	s	s	s	s	r	s	s	s	r	s	s	s
	H	FG-18-6a	Veillonella	parvula		s	s	s		s						s				s
	H	FG-18-8a	Capnocytophaga	ochracea	s	s		s	r	s		s	s	s	s		r	r	r
	H	FG-18-9	Actinomyces	oris	s	s	s	s	s	s	s	s	r	s	s	s
HG01	H	HG01NA 5.1	Streptococcus	anginosus	s	s	s	s	r	i	s	s	r	s	s	s
	H	HG01NA 15.3	Eikenella	corrodens	r	r		s	r	s		s	s	r	s		s	r	s
	H	HG01NA 17.1	Fusobacterium	nucleatum		r	r	i		s						r				r
	H	HG01NA 21.4	Veillonella	parvula		s	i	i		s						r				s
	H	HG-02-MA-1a	Prevotella	nigrescens		s	s	s		s						s				s
	H	HG-02-MA-3a	Parvimonas	micra		s	s	s		s						s				s
	H	HG-02-MA-6a	Veillonella	parvula		s	s	s		s						s				r
	H	HG-02-MA-8	Capnocytophaga	ochracea	s	s		s	r	s		s	s	s	s		r	s	r
HG-02	H	HG-02-MA-T13	Streptococcus	constellatus	s	s	s	s	r	r	s	s	s	s	s	s
HG-03	H	HG-03-11	Streptococcus	oralis	s	s	s	s	r	r	s	s	i	s	s	s
	H	HG-03-16a	Capnocytophaga	ochracea	s	s		s	r	s		s	s	s	s		r	s	r
	H	HG-03-2aa	Fusobacterium	nucleautum		s	s	s		s						s				s
	H	HG-03-3a	Parvimonas	micra		s	s	s		s						s				s
	H	HG-03-5a	Actinomyces	oris	s	s	s	s	r	s	s	s	i	s	s	s
	H	HG-03-5ba	Veillonella	parvula		s	r	s		s						s				s
	H	HG-04-SS-2a	Fusobacterium	nucleautum		s	s	s		s						s				s
	H	HG-04-SS-3a	Parvimonas	micra		s	s	s		s						s				s
	H	HG-04-SS-4a	Eikenella	corrodens	r	r		s	s	s		s	s	s	s		s	s	s
	H	HG-04-SS-6a	Veillonella	parvula		s	r	i		s						s				s
	H	HG-04-SS-7	Neisseria	macacae	r	r		s	s	s		s	s	i	s		s	r	s
	H	HG-04-SS-C13a	Actinomyces	oris	s	s	s	s	s	s	s	s	r	s	s	s
HG-04	H	HG-04-SS-T13a	Streptococcus	intermedius	r	r	s	s	r	r	s	s	s	s	s	s
	H	HG05BP 16.1	Prevotella	nigrescens		s	r	i		r						r				s
	H	HG05BP 17.2	Fusobacterium	nucleatum		s	s	s		s						s				s
	H	HG05BP 21.1	Lachnoanaerobaculum	saburreum		s	s	s		r						r				s
HG05	H	HG05BP 8.1	Capnocytophaga	ochracea	s	s		s	r	s		s	s	s	s		r	s	r
HG-06	H	HG-06-1	Streptococcus	oralis	s	s	s	s	r	s	s	s	r	s	s	s
	H	HG-06-11	Actinomyces	oris	s	s	s	s	s	s	s	s	r	s	s	s
	H	HG-06-1a	Prevotella	nigrescens		s	s	s		s						s				s
	H	HG-06-2a	Fusobacterium	nucleautum		s	s	s		s						s				s
	H	HG-06-3a	Parvimonas	micra		s	s	s		s						s				s
	H	HG-06-4	Streptococcus	intermedius	s	s	s	s	r	s	s	s	i	s	s	s
	H	HG-06-8	Capnocytophaga	ochracea	s	s		s	r	s		s	s	s	s		r	s	r
	H	HG07CB 16.1	Prevotella	nigrescens		r	s	s		s						s				s
	H	HG07CB 21.2	Lachnoanaerobaculum	saburreum		s	s	s		s						r				s
HG07	H	HG07CB 8.1	Capnocytophaga	ochracea	s	s		s	r	s		s	s	i	s		r	s	r
	H	HG-08-10a	Lachnoanaerobaculum	saburreum		s	s	s		s						r				s
	H	HG-08-11a	Fusobacterium	nucleatum		s	s	s		s						s				s
HG-08	H	HG-08-1a	Prevotella	nigrescens		s	s	s		s						s				s
	H	HG-08-2a	Fusobacterium	nucleatum		s	s	s		s						s				s
	H	HG-08-6a	Veillonella	parvula		s	r	s		s						s				r
	H	HG09CS 15.4	Eikenella	corrodens	r	r		s	r	s		s	s	r	s		r	r	s
	H	HG09CS 16.1	Prevotella	nigrescens		s	r	r		s						s				r
	H	HG09CS 18.1	Parvimonas	micra		s	s	s		s						s				s
HG09	H	HG09CS 19.1	Streptococcus	constellatus	r	s	i	s	r	s	r	s	s	s	s	s
	H	HG09CS 19.3	Lachnoanaerobaculum	saburreum		s	s	s		r						r				s
	H	HG-10-12a	Fusobacterium	nucleatum		s	r	r		s						s				s
HG-10	H	HG-10-15a	Streptococcus	oralis	s	s	s	s	r	s	s	s	r	s	s	s
	H	HG-10-2a	Fusobacterium	nucleatum		s	r	r		s						s				s
	H	HG-10-2aa	Fusobacterium	nucleatum		s	r	r		s						s				s
	H	HG-10-2ba	Fusobacterium	nucleatum		s	s	s		s						s				s
	H	HG-10-4a	Eikenella	corrodens	r	r		s	r	s		s	s	s	s		s	r	s
	H	HG-10-5a	Actinomyces	oris	s	s	s	s	s	s	s	s	r	s	s	s
	H	HG-10-6aa	Veillonella	parvula		s	s	s		s						s				s
	H	HG-10-7	Neisseria	macacae	r	r		s	r	i		s	s	r	s		s	r	s
	H	HG-10-8b	Capnocytophaga	ochracea	s	s		s	r	s		s	s	s	s		r	r	r
	H	HG-10-9a	Streptococcus	intermedius	r	s	s	s	r	r	s	s	i	s	s	s
HG11	H	HG11SS 15.4	Eikenella	corrodens	r	r		s	r	s		s	s	s	s		r	r	s
	H	HG11SS 16.1	Prevotella	nigrescens		s	s	s		s						s				s
	H	HG11SS 17.1	Fusobacterium	nucleatum		s	s	s		s						s				s
	H	HG11SS 18.1	Parvimonas	micra		s	s	s		s						r				s
	H	HG11SS 18.2	Parvimonas	micra		r	s	s		s						s				s
	H	HG-12-11a	Lachnoanaerobaculum	saburreum		s	s	s		r						r				s
HG-12	H	HG-12-14	Streptococcus	anginosus	s	s	s	s	r	s	s	s	r	s	s	s
	H	HG-12-1a	Prevotella	nigrescens		s	s	s		s						s				s
	H	HG-12-2aa	Fusobacterium	nucleatum		s	s	s		s						s				s
	H	HG-12-2ba	Fusobacterium	nucleatum		s	s	s		s						s				s
	H	HG-12-4ba	Eikenella	corrodens	r	r		s	r	s		s	s	r	s		s	r	s
	H	HG-12-6a	Veillonella	parvula		s	i	s		s						s				r
	H	HG13AG 17.2	Fusobacterium	nucleatum		s	s	s		s						s				s
	H	HG13AG 18.3	Streptococcus	intermedius	s	s	s	s	r	s	s	s	s	s	s	s
	H	HG13AG 19.1	Lachnoanaerobaculum	saburreum		s	s	s		r						r				s
HG13	H	HG13AG 2.2	Streptococcus	anginosus	i	s	s	s	r	s	s	s	r	s	s	s
HG15	H	HG15CK 8.2	Capnocytophaga	ochracea	s	s		s	r	s		s	i	s	s		r	s	r
HG17	H	HG17SS 21.1	Streptococcus	anginosus	i	s	s	s	r	s	s	s	r	s	s	s
	H	HG17SS 21.2	Parvimonas	micra		s	s	s		s						s				s
	H	HG17SS 22.1	Streptococcus	anginosus	i	s	s	s	r	s	s	s	i	s	s	s
	H	HG17SS 22.2	Lachnoanaerobaculum	saburreum		s	s	s		r						r				s
HG23	H	HG23ML 18.3	Streptococcus	intermedius	s	s	s	s	r	s	s	s	r	s	s	s
TG01	H	TG01RK 1.1	Streptococcus	oralis	s	s	s	s	r	s	s	s	r	s	s	s
	H	TG01RK 1.1an	Prevotella	nigrescens		s	s	s		s						s				s
	H	TG01RK 1.2	Streptococcus	oralis	s	s	s	s	r	s	s	s	r	s	s	s
	H	TG01RK 3.3	Actinomyces	oris	s	s	s	s	s	s	s	s	s	s	s	s
	H	TG01RK 4.2an	Lachnoanaerobaculum	saburreum		s	r	s		r						r				s
	H	TG01RK 7.1	Actinomyces	oris	s	s	s	s	s	s	s	s	r	s	s	s
	H	TG01RK 8.2	Fusobacterium	nucleatum		s	s	s		s						s				s
	H	TG02HE 1.1an	Prevotella	nigrescens		r	r	r		r						s				s
TG02	H	TG02HE 1.2	Streptococcus	oralis	r	s	s	s	r	r	s	s	r	s	s	s
	H	TG02HE 3.1	Actinomyces	oris	s	s	s	s	s	s	s	s	s	s	s	s
	H	TG02HE 5.5an	Veillonella	parvula		s	r	r		r						r				r
	H	TG02HE 6.1an	Capnocytophaga	ochracea	s	s		s	r	s		s	s	s	s		r	s	r
	H	TG02HE 7.1	Actinomyces	oris	s	s	s	s	s	s	s	s	r	s	s	s
	H	TG02HE 7.2	Actinomyces	oris	s	s	s	s	r	s	s	s	r	s	s	r
	H	TG02HE H3	Eikenella	corrodens	r	r		s	r	s		s	s	r	s		r	r	s
TG03	H	TG03KP 1.1	Streptococcus	oralis	r	r	s	s	r	r	s	s	r	s	s	s
	H	TG03KP 16.2	Prevotella	nigrescens		s	s	s		s						s				s
	H	TG03KP 21.1	Veillonella	parvula		s	r	i		s						s				r
	H	TG03KP 3.2	Actinomyces	oris	s	s	s	s	s	s	s	s	r	s	s	s
	H	TG03KP 5.2	Neisseria	macacae/mucosa	r	r		s	r	i		s	s	r	r		s	r	s
	H	TG03KP 8.3	Capnocytophaga	ochracea	s	s		s	r	s		s	s	s	s		r	s	r
	H	TG04MS 3.1	Eikenella	corrodens	r	r		s	r	s		s	s	i	s		s	r	s
	H	TG04MS 8.1	Capnocytophaga	ochracea	s	s		s	r	s		s	s	s	s		r	s	r
	H	TG04MS 9.1	Actinomyces	oris	s	s	s	s	s	s	s	s	r	s	s	s
	H	TG04MS 1.4	Actinomyces	oris	s	s	s	s	s	s	s	s	r	s	s	s
	H	TG04MS 16.1	Prevotella	nigrescens		s	r	s		r						s				s
	H	TG04MS 18.1	Parvimonas	micra		s	s	i		s						s				s
TG04	H	TG04MS 18.4	Streptococcus	intermedius	s	s	s	s	r	s	s	s	r	s	s	s
	H	TG04MS 22.1	Fusobacterium	nucleatum		s	s	s		s						s				s
	H	TG04MS 7.2	Actinomyces	oris	s	s	s	s	s	s	s	s	r	s	s	s
	H	TG05CG 13.2	Neisseria	macacae/mucosa	r	r		s	r	i		s	s	r	r		s	r	s
	H	TG05CG 21.5	Veillonella	parvula		s	r	i		s						s				s
	H	TG05CG 5.2	Neisseria	macacae/mucosa	r	r		s	r	s		s	s	i	s		s	r	s
	H	TG05CG 7.2	Neisseria	macacae/mucosa	r	r		s	r	i		s	s	r	r		s	r	s
TG05	H	TG05CG 8.1	Capnocytophaga	ochracea	s	s		s	r	s		s	s	s	s		r	s	r
	H	TG05CG 8.2	Capnocytophaga	ochracea	s	s		s	r	s		s	s	r	s		r	s	r
TG06	H	TG06TP 1.1	Streptococcus	oralis	r	s	s	s	r	s	s	s	r	s	s	s
	H	TG06TP 16.1	Prevotella	nigrescens		s	s	s		s						s				s
	H	TG06TP 20.1	Eikenella	corrodens	r	r		s	r	s		s	s	s	s		s	r	s
	H	TG06TP 21.2	Veillonella	parvula		s	r	i		s						s				r
	H	TG06TP 3.4	Actinomyces	oris	s	s	s	s	s	s	s	s	r	s	s	s
	H	TG06TP 8.1	Capnocytophaga	ochracea	r	s		s	r	s		s	s	s	s		r	r	r
TG07	H	TG07JO 1.1	Streptococcus	oralis	s	s	s	s	r	s	s	s	r	s	s	s
	H	TG07JO 13.2	Neisseria	macacae/mucosa	r	r		s	r	i		s	s	r	r		s	r	s
	H	TG07JO 16.1	Prevotella	nigrescens		s	s	s		s						s				s
	H	TG07JO 16.2	Veillonella	parvula		s	i	i		s						r				r
	H	TG07JO 18.3	Parvimonas	micra		s	s	s		s						s				s
	H	TG07JO 2.1	Actinomyces	oris	s	s	s	s	s	s	s	s	r	s	s	s
	H	TG07JO 24.4	Streptococcus	intermedius	s	s	s	s	r	s	s	s	i	s	s	s
	H	TG07JO 3.3	Actinomyces	oris	s	s	s	s	s	s	s	s	r	s	s	s
	H	TG07JO 5.2	Neisseria	macacae/mucosa	r	r		s	r	i		s	s	r	s		s	r	s
	H	TG07JO 8.1	Capnocytophaga	ochracea	s	s		s	r	s		s	s	s	s		r	s	r
	H	TG08BK 19.2	Eikenella	corrodens	r	r		s	r	i		s	s	s	s		s	r	s
	H	TG08BK 3.2	Actinomyces	oris	s	s	s	s	s	s	s	s	s	s	s	s
	H	TG08BK 5.2	Neisseria	macacae/mucosa	r	r		s	r	i		s	r	r	r		s	r	s
TG08	H	TG08BK 7.1	Actinomyces	oris	s	s	s	s	s	s	s	s	r	s	s	s
	H	TG08BK18.2	Fusobacterium	nucleatum		s	s	s		s						s				s
TG09	H	TG09MJ 1.1	Streptococcus	oralis	s	s	s	s	r	s	s	s	r	s	s	s
	H	TG09MJ 16.1	Prevotella	nigrescens		s	s	s		s						s				s
	H	TG09MJ 17.1	Fusobacterium	nucleatum		s	s	s		s						s				s
	H	TG09MJ 2.3	Eikenella	corrodens	r	r		s	r	s		s	s	r	s		r	r	s
	H	TG09MJ 5.1	Actinomyces	oris	s	s	s	s	r	s	s	s	r	s	s	s
TG10	H	TG10MH 1.2	Streptococcus	oralis	s	s	s	s	r	s	s	s	r	s	s	s
	H	TG10MH 13.3	Neisseria	macacae/mucosa	r	r		s	r	r		s	r	r	r		s	r	s
	H	TG10MH 16.1	Prevotella	nigrescens		s	s	s		s						s				s
	H	TG10MH 18.2	Veillonella	parvula		s	i	i		r						s				r
	H	TG10MH 8.1	Capnocytophaga	ochracea	s	s		s	r	s		s	s	s	s		r	s	r
TG11	H	TG11VS 1.2	Streptococcus	oralis	r	s	s	s	r	s	s	s	r	s	s	s
	H	TG11VS 15.4	Eikenella	corrodens	r	r		s	r	s		s	s	r	r		r	r	s
	H	TG11VS 18.2	Parvimonas	micra		s	s	s		s						r				s
	H	TG11VS 21.4	Fusobacterium	nucleatum		s	r	r		s						r				r
	H	TG11VS 8.1	Capnocytophaga	ochracea	r	s		s	r	s		s	s	i	s		r	r	r
TG12	H	TG12MK 1.1	Streptococcus	oralis	s	s	s	s	r	s	s	s	r	s	s	s
	H	TG12MK 1.2	Streptococcus	oralis	r	s	s	s	r	s	s	s	r	s	s	s
	H	TG12MK 22.3	Veillonella	parvula		s	r	i		s						s				r
	H	TG12MK 5.2	Neisseria	macacae/mucosa	r	r		s	r	s		s	s	r	s		s	r	s
	H	TG12MK 8.1	Capnocytophaga	ochracea	s	s		s	r	s		s	s	s	s		r	s	r
TG13	H	TG13CS 1.1	Streptococcus	oralis	s	s	s	s	r	s	s	s	r	s	s	s
	H	TG13CS 1.2	Streptococcus	oralis	r	s	s	s	r	s	s	s	r	s	s	s
	H	TG13CS 16.1	Prevotella	nigrescens		s	s	s		s						s				s
	H	TG13CS 17.1	Fusobacterium	nucleatum		s	s	s		s						s				s
	H	TG13CS 2.1	Streptococcus	oralis	r	s	s	s	r	s	s	s	r	s	s	s
	H	TG13CS 20.4	Veillonella	parvula		s	r	r		s						r				r
	H	TG13CS 4.5	Neisseria	macacae/mucosa	r	r		s	r	i		s	s	r	r		s	r	s
	H	TG13CS 5.1	Neisseria	macacae/mucosa	r	r		s	r	s		s	s	r	r		s	r	s
	H	TG14LK 21.1	Veillonella	parvula		s	r	i		s						s				r
	H	TG14LK 23.3	Fusobacterium	nucleatum		s	s	s		s						s				s
TG14	H	TG14LK 6.2	Neisseria	macacae/mucosa	r	r		s	s	s		s	s	r	s		s	r	s
	H	TG15FL 24.2	Parvimonas	micra		s	i	i		s						s				s
TG15	H	TG15FL 4.1	Neisseria	macacae/mucosa	r	r		s	r	s		s	s	r	s		s	r	s
	H	TG16LK 23.2	Veillonella	parvula		s	i	r		i						s				r
TG16	H	TG16LK 8.1	Capnocytophaga	ochracea	s	s		s	r	s		s	s	s	s		r	s	r
	H	TG17AB 1.2	Streptococcus	anginosus	i	s	s	s	r	s	s	s	i	s	s	s
	H	TG17AB 16.2	Prevotella	nigrescens		s	s	s		s						r				s
	H	TG17AB 17.1	Fusobacterium	nucleatum		s	r	r		s						s				s
TG17	H	TG17AB 21.3	Streptococcus	anginosus	s	s	s	s	r	s	s	s	r	s	s	s
	H	TG17AB 23.1	Streptococcus	anginosus	s	s	s	s	r	s	s	s	r	s	s	s
	H	TG17AB 23.2	Veillonella	parvula		s	r	i		s						s				s
TG18	H	TG18MM 1.1	Streptococcus	oralis	r	s	s	s	r	r	s	s	r	s	s	s
	H	TG18MM 17.2	Lachnoanaerobaculum	saburreum		s	s	s		r						r				s
	H	TG18MM 22.1	Fusobacterium	nucleatum		s	r	r		s						s				s
	H	TG18MM 23.2	Veillonella	parvula		s	r	i		s						s				r
	H	TG18MM 3.2	Streptococcus	intermedius	s	s	s	s	r	s	s	s	i	s	s	s
	H	TG18MM 8.3	Capnocytophaga	ochracea	s	s		s	r	s		s	s	r	s		r	i	r
	H	TG19VC 16.1	Prevotella	nigrescens		r	s	s		s						s				s
	H	TG19VC 17.1	Fusobacterium	nucleatum		s	s	s		s						s				s
	H	TG19VC 20.1	Veillonella	parvula		s	r	r		s						s				r
	H	TG19VC 5.4	Neisseria	macacae/mucosa	r	r		s	r	s		s	s	i	s		s	r	s
TG19	H	TG19VC 8.2	Eikenella	corrodens	r	r		s	r	s		s	s	s	s		r	r	s
TG20	H	TG20TK 18.2	Streptococcus	intermedius	s	s	s	s	r	s	s	s	i	s	s	s
	H	TG20TK 18.4	Parvimonas	micra		s	s	s		s						s				s
	H	TG20TK 21.3	Veillonella	parvula		s	r	i		s						s				r
	H	TG20TK 21.4	Fusobacterium	nucleatum		s	s	s		s						s				s
	H	TG20TK 5.2	Neisseria	macacae/mucosa	r	r		s	r	i		s	s	r	r		r	r	s
	C	FK-01-10a	Lachnoanaerobaculum	saburreum		s	s	s		r						r				s
	C	FK-01-1a	Prevotella	nigrescens		s	s	s		s						s				s
	C	FK-01-2a	Fusobacterium	nucleatum		s	s	s		s						s				s
	C	FK-01-3a	Parvimonas	micra		s	s	s		s						s				s
FK-01	C	FK-01-5	Actinomyces	oris	s	s	s	s	s	s	s	s	r	s	s	s
	C	FK-01-6a	Veillonella	parvula		s	r	i		s						s				s
	C	FK-01-7	Neisseria	macacae	r	r		s	s	s		s	s	i	s		s	r	s
	C	FK-01-8ba	Actinomyces	oris	s	s	s	s	s	s	s	s	r	s	s	s
	C	FK-02-10a	Lachnoanaerobaculum	saburreum		s	s	s		r						r				s
	C	FK-02-1a	Prevotella	nigrescens		s	s	s		s						s				s
FK-02	C	FK-02-3	Streptococcus	anginosus	s	s	s	s	r	s	s	s	i	s	s	s
	C	FK-02-4	Streptococcus	mutans	s	s	s	s	r	s	s	s	r	s	s	s
	C	FK-02-5	Actinomyces	oris	s	s	s	s	s	s	s	s	r	s	s	s
	C	FK-02-6a	Veillonella	parvula		s	r	s		s						s				r
	C	FK-02-8	Capnocytophaga	ochracea	s	s		s	r	s		s	s	s	s		r	s	r
	C	FK-03-11	Streptococcus	anginosus	s	s	s	s	r	s	s	s	i	s	s	s
FK-03	C	FK-03-14	Streptococcus	oralis	s	s	s	s	r	s	s	s	r	s	s	s
	C	FK-03-1a	Prevotella	nigrescens		s	r	r		s						s				s
	C	FK-03-2a	Fusobacterium	nucleatum		s	s	s		s						s				s
	C	FK-03-4	Streptococcus	mutans	s	s	s	s	r	s	s	s	r	s	s	s
	C	FK-03-7	Neisseria	macacae	r	r		s	s	s		s	s	s	s		s	r	s
	C	FK-03-8	Capnocytophaga	ochracea	s	s		s	r	s		s	s	s	s		r	s	r
	C	FK-04-13	Actinomyces	oris	s	s	s	s	r	s	s	s	s	s	s	s
	C	FK-04-14	Eikenella	corrodens	s	r		s	r	s		s	s	s	s		s	s	s
	C	FK-04-1a	Prevotella	nigrescens		s	s	s		r						r				s
	C	FK-04-3a	Parvimonas	micra		s	s	s		s						s				s
FK-04	C	FK-04-4	Streptococcus	mutans	s	s	s	s	r	s	s	s	i	s	s	s
	C	FK-04-5	Actinomyces	oris	s	s	s	s	s	s	s	s	i	s	s	s
	C	FK-04-6a	Veillonella	parvula		s	r	s		s						s				r
	C	FK-04-7	Neisseria	macacae	r	r		s	s	s		s	s	r	s		s	r	s
	C	FK-04-8a	Lachnoanaerobaculum	saburreum		s	s	s		r						r				s
FK-05	C	FK-05-1	Streptococcus	oralis	r	s	s	s	r	i	s	s	r	s	s	s
	C	FK-05-10a	Lachnoanaerobaculum	saburreum		s	s	s		r						r				s
	C	FK-05-15a	Actinomyces	oris	s	s	s	s	s	s	s	s	r	s	s	s
	C	FK-05-1a	Prevotella	nigrescens		s	s	s		s						s				s
	C	FK-05-2a	Fusobacterium	nucleatum		s	s	s		s						s				s
	C	FK-05-4	Streptococcus	mutans	s	s	s	s	r	s	s	s	i	s	s	s
	C	FK-05-4a	Eikenella	corrodens	r	r		s	s	s		s	s	i	s		s	r	s
	C	FK-05-5a	Veillonella	parvula		s	r	i		s						s				r
FK-06	C	FK-06-1	Streptococcus	oralis	s	s	s	s	r	s	s	s	r	s	s	s
	C	FK-06-14	Eikenella	corrodens	s	r		s	r	s		s	s	s	s		r	s	s
	C	FK-06-14a	Actinomyces	oris	s	s	s	s	s	s	s	s	r	s	s	s
	C	FK-06-15a	Fusobacterium	nucleatum		s	s	s		s						s				s
	C	FK-06-1a	Prevotella	nigrescens		s	s	s		s						s				s
	C	FK-06-3	Streptococcus	anginosus	s	s	s	s	r	s	s	s	s	s	s	s
	C	FK-06-4b	Streptococcus	oralis	s	s	s	s	r	s	s	s	i	s	s	s
	C	FK-06-6aa	Veillonella	parvula		s	s	s		s						r				r
	C	FK-06-7	Neisseria	macacae	r	r		s	s	i		s	s	i	s		s	r	s
	C	FK-06-8	Capnocytophaga	ochracea	s	s		s	r	s		s	s	s	s		r	s	r
	C	FK-06-8a	Lachnoanaerobaculum	saburreum		s	s	s		r						r				s
FK-07	C	FK-07-1	Streptococcus	oralis	s	s	s	s	r	r	s	s	r	s	s	s
	C	FK-07-1a	Prevotella	nigrescens		s	r	r		r						s				s
	C	FK-07-2	Eikenella	corrodens	s	r		s	s	r		s	s	r	s		s	s	s
	C	FK-07-2a	Fusobacterium	nucleatum		s	s	s		s						s				s
	C	FK-07-3	Streptococcus	anginosus	s	s	s	s	r	s	s	s	i	s	s	s
	C	FK-07-4aa	Eikenella	corrodens	r	r		s	s	s		s	s	s	s		s	i	s
	C	FK-07-5a	Actinomyces	oris	s	s	s	s	s	s	s	s	r	s	s	s
	C	FK-07-5ba	Veillonella	parvula		s	i	r		s						s				r
	C	FK-07-8a	Capnocytophaga	ochracea	s	s		s	r	s		s	s	s	s		r	s	r
FK-08	C	FK-08-1	Streptococcus	oralis	s	s	s	s	r	s	s	s	r	s	s	s
	C	FK-08-12	Streptococcus	anginosus	r	s	s	s	r	s	s	s	s	s	s	s
	C	FK-08-12a	Lachnoanaerobaculum	saburreum		s	s	s		r						r				s
	C	FK-08-1a	Prevotella	nigrescens		s	s	s		s						s				s
	C	FK-08-4	Streptococcus	mutans	s	s	s	s	r	s	s	s	r	s	s	s
	C	FK-08-5a	Actinomyces	oris	s	s	s	s	s	s	s	s	r	s	s	s
	C	FK-08-7	Neisseria	macacae	r	r		s	s	s		s	s	r	s		s	r	s
HK-01	C	HK-01-1	Streptococcus	oralis	r	r	s	s	r	r	s	s	r	s	s	s
	C	HK-01-12a	Lachnoanaerobaculum	saburreum		s	s	s		r						r				s
	C	HK-01-1a	Prevotella	nigrescens		s	s	s		s						s				s
	C	HK-01-2a	Fusobacterium	nucleatum		s	s	s		s						s				s
	C	HK-01-4	Streptococcus	mutans	s	s	s	s	r	s	s	s	r	s	s	s
	C	HK-01-4ba	Eikenella	corrodens	r	r		s	r	s		s	s	i	s		s	r	s
	C	HK-01-6aa	Veillonella	parvula		s	r	i		s						s				r
	C	HK-01-7a	Neisseria	macacae	r	r		s	s	i		s	s	r	s		s	r	s
	C	HK-02-1	Streptococcus	oralis	s	s	s	s	r	s	s	s	r	s	s	s
	C	HK-02-16	Actinomyces	oris	s	s	s	s	r	s	s	s	r	s	s	s
	C	HK-02-1ab	Prevotella	nigrescens		s	s	s		s						r				s
	C	HK-02-2a	Fusobacterium	nucleatum		s	s	s		s						s				s
HK-02	C	HK-02-4	Streptococcus	mutans	s	s	s	s	r	s	s	s	r	s	s	s
	C	HK-02-6	Actinomyces	oris	s	s	s	s	s	s	s	s	r	s	s	s
	C	HK-02-6aa	Veillonella	parvula		s	r	i		s						s				r
	C	HK-02-7	Neisseria	macacae	r	r		s	s	s		s	s	i	s		s	r	s
	C	HK-02-8b	Eikenella	corrodens	r	r		s	r	s		s	s	i	s		s	r	s
	C	HK-02-9	Neisseria	macacae	r	r		s	s	s		s	s	i	s		s	r	s
HK-03	C	HK-03-1	Streptococcus	oralis	s	s	s	s	r	s	s	s	r	s	s	s
	C	HK-03-1a	Prevotella	nigrescens		s	s	s		r						r				s
	C	HK-03-3	Streptococcus	intermedius	r	s	s	s	r	s	s	s	s	s	s	s
	C	HK-03-4a	Actinomyces	oris	s	s	s	s	s	s	s	s	i	s	s	s
	C	HK-03-4b	Streptococcus	mutans	s	s	s	s	r	s	s	s	r	s	s	s
	C	HK-03-5	Actinomyces	oris	s	s	s	s	s	s	s	s	r	s	s	s
	C	HK-03-6a	Veillonella	parvula		s	s	s		s						s				s
	C	HK-03-7	Neisseria	macacae	r	r		s	s	s		s	s	r	s		s	r	s
	C	HK-03-8	Capnocytophaga	ochracea	s	s		s	r	s		s	s	s	s		r	s	r
	C	HK-03-8a	Lachnoanaerobaculum	saburreum		s	s	s		r						r				s
HK-04	C	HK-04-1	Streptococcus	oralis	r	s	s	s	r	s	s	s	r	s	s	s
	C	HK-04-14a	Eikenella	corrodens	s	r		s	r	s		s	s	s	s		r	s	s
	C	HK-04-1a	Prevotella	nigrescens		s	s	s		s						s				s
	C	HK-04-2a	Fusobacterium	nucleatum		s	s	s		s						s				s
	C	HK-04-5	Actinomyces	oris	s	s	s	s	s	s	s	s	r	s	s	s
HK-05	C	HK-05-1	Streptococcus	oralis	s	s	s	s	r	s	s	s	r	s	s	s
	C	HK-05-11	Streptococcus	oralis	s	s	s	s	r	s	s	s	r	s	s	s
	C	HK-05-12	Streptococcus	mutans	s	s	s	s	r	s	s	s	i	s	s	s
	C	HK-05-3	Streptococcus	anginosus	s	s	s	s	r	s	s	s	s	s	s	s
	C	HK-05-4	Streptococcus	mutans	s	s	s	s	r	s	s	s	r	s	s	s
	C	HK-05-6ba	Veillonella	parvula		s	s	s		s						r				r
	C	HK-05-7	Neisseria	macacae	r	r		s	r	s		s	i	s	s		r	r	s
	C	HK-05-8a	Streptococcus	mutans	s	s	s	s	r	s	s	s	i	s	s	s
	C	HK-06-12a	Lachnoanaerobaculum	saburreum		s	s	s		r						r				s
HK-06	C	HK-06-14	Streptococcus	oralis	r	s	s	s	r	s	s	s	r	s	s	s
	C	HK-06-1a	Prevotella	nigrescens		s	s	s		s						s				s
	C	HK-06-2aa	Fusobacterium	nucleatum		s	s	s		s						s				s
	C	HK-06-4	Streptococcus	mutans	s	s	s	s	r	s	s	s	i	s	s	s
	C	HK-06-6aa	Veillonella	parvula		s	r	s		s						r				r
HK-07	C	HK-07-1	Streptococcus	oralis	s	s	s	s	r	s	s	s	r	s	s	s
	C	HK-07-12	Streptococcus	oralis	r	s	s	s	r	s	s	s	r	s	s	s
	C	HK-07-14a	Lachnoanaerobaculum	saburreum		s	s	s		s						r				s
	C	HK-07-1a	Prevotella	nigrescens		s	s	s		s						s				s
	C	HK-07-2a	Fusobacterium	nucleatum		s	r	r		s						s				s
	C	HK-07-3	Streptococcus	intermedius	s	s	s	s	r	s	s	s	s	s	s	s
	C	HK-07-4	Streptococcus	mutans	s	s	s	s	r	s	s	s	r	s	s	s
	C	HK-07-6a	Veillonella	parvula		s	r	s		s						r				r
HK-08	C	HK-08-11	Streptococcus	constellatus	s	s	s	s	r	s	s	s	i	s	s	s
	C	HK-08-13a	Lachnoanaerobaculum	saburreum		s	s	s		r						r				s
	C	HK-08-2a	Fusobacterium	nucleatum		s	s	s		s						s				s
	C	HK-08-4	Streptococcus	mutans	s	s	s	s	r	s	s	s	r	s	s	s
	C	HK-08-6a	Veillonella	parvula		s	r	s		s						s				r
	C	HK-08-7b	Neisseria	macacae	r	r		s	s	i		s	s	s	s		r	r	s
HK-09	C	HK-09-1	Streptococcus	oralis	s	s	s	s	r	s	s	s	i	s	s	s
	C	HK-09-11a	Veillonella	parvula		s	r	s		s						s				r
	C	HK-09-13	Streptococcus	anginosus	s	s	s	s	r	s	s	s	r	s	s	s
	C	HK-09-15	Eikenella	corrodens	r	r		s	s	s		s	s	s	s		s	i	s
	C	HK-09-2a	Fusobacterium	nucleatum		s	r	r		s						s				s
	C	HK-09-3a	Parvimonas	micra		s	s	s		s						s				s
	C	HK-09-4	Streptococcus	mutans	s	s	s	s	r	s	s	s	r	s	s	s
	C	HK-09-9a	Lachnoanaerobaculum	saburreum		s	s	s		s						r				s
	C	HK23AV 16.1	Prevotella	nigrescens		r	r	r		s						r				s
	C	HK23AV 5.1	Neisseria	macacae/mucosa	r	r		s	r	s		s	s	r	r		s	r	s
HK23	C	HK23AV 5.2	Neisseria	macacae/mucosa	r	r		s	r	i		s	s	s	s		s	r	s
	C	HK27MA 19.1	Lachnoanaerobaculum	saburreum		s	s	s		s						r				s
	C	HK27MA 21.1	Veillonella	parvula		s	s	s		s						s				r
HK27	C	HK27MA 7.1	Neisseria	macacae/mucosa	r	r		s	r	i		s	s	r	r		s	r	s
HK29	C	HK29MS 21.4	Veillonella	parvula		s	r	s		s						s				r
	C	HK31MH 16.1	Prevotella	nigrescens		r	r	r		r						s				s
	C	HK31MH 19.4	Lachnoanaerobaculum	saburreum		s	s	s		r						r				s
HK31	C	HK31MH 5.1	Neisseria	macacae/mucosa	r	r		s	r	s		s	s	i	s		s	r	s
HK33	C	HK33AB 20.4	Eikenella	corrodens	r	r		s	r	r		s	s	r	r		r	r	s
	C	HK33AB 24.1	Veillonella	parvula		s	r	s		s						s				r
	C	HK33AB 24.2	Parvimonas	micra		s	s	s		s						s				s
TK01	C	TK01DS 1.1	Streptococcus	oralis	s	s	s	s	r	r	s	s	r	s	s	s
	C	TK01DS 19.3	Eikenella	corrodens	r	r		s	r	s		s	s	i	s		s	r	s
	C	TK01DS 21.3	Streptococcus	mutans	s	s	s	s	r	s	s	s	i	s	s	s
	C	TK01DS 21.5	Actinomyces	oris	s	s	s	s	r	s	s	s	r	s	s	r
	C	TK01DS 8.1	Capnocytophaga	ochracea	r	s		s	r	s		s	s	s	s		r	r	r
	C	TK01DS 8.2	Capnocytophaga	ochracea	r	s		s	r	s		s	s	i	s		r	r	r
TK02	C	TK02JH 1.1	Streptococcus	oralis	r	s	s	s	r	s	s	s	r	s	s	s
	C	TK02JH 14.5	Neisseria	macacae/mucosa	r	r		s	r	i		s	s	r	r		s	r	s
	C	TK02JH 16.1	Fusobacterium	nucleatum		s	s	s		s						s				s
	C	TK02JH 21.1	Streptococcus	intermedius	s	s	s	s	r	s	s	s	r	s	s	s
	C	TK02JH 24.1	Veillonella	parvula		s	r	i		s						s				r
	C	TK02JH 3.2	Neisseria	macacae/mucosa	r	r		s	r	s		s	s	r	r		s	r	s
	C	TK02JH 5.2	Neisseria	macacae/mucosa	r	r		s	r	s		s	s	r	r		s	r	s
	C	TK02JH 7.2	Neisseria	macacae/mucosa	r	r		s	r	s		s	s	i	s		s	r	s
	C	TK02JH 8.3	Eikenella	corrodens	r	r		s	r	r		s	s	r	r		r	r	s
	C	TK02JH 8.4	Capnocytophaga	ochracea	r	s		s	r	s		s	s	i	s		r	r	r
TK03	C	TK03DD 1.1	Streptococcus	oralis	s	s	s	s	r	s	s	s	r	s	s	s
	C	TK03DD 15.5	Eikenella	corrodens	r	r		s	r	s		s	s	r	s		s	r	r
	C	TK03DD 16.1	Prevotella	nigrescens		s	s	s		s						s				s
	C	TK03DD 18.1	Parvimonas	micra		s	s	s		s						s				s
	C	TK03DD 18.4	Streptococcus	anginosus	s	s	s	s	r	s	s	s	r	s	s	s
	C	TK03DD 19.2	Lachnoanaerobaculum	saburreum		s	s	s		s						r				s
	C	TK03DD 21.1	Capnocytophaga	ochracea	r	s		s	r	s		s	r	s	r		r	r	r
	C	TK03DD 21.3	Capnocytophaga	ochracea	s	s		s	r	s		s	s	r	s		r	r	r
	C	TK03DD 23.1	Veillonella	parvula		s	r	r		s						s				r
TK04	C	TK04MD 1.1	Streptococcus	oralis	s	s	s	i	r	s	s	s	r	r	s	s
	C	TK04MD 15.4	Capnocytophaga	ochracea	s	s		s	r	s		s	s	r	s		r	s	r
	C	TK04MD 16.1	Prevotella	nigrescens		s	r	r		r						s				s
	C	TK04MD 17.1	Fusobacterium	nucleatum		s	s	s		s						s				s
	C	TK04MD 21.3	Lachnoanaerobaculum	saburreum		s	s	s		r						r				s
	C	TK04MD 25.1	Veillonella	parvula		s	r	r		s						r				r
TK05	C	TK05AK 1.1	Streptococcus	oralis	r	r	s	s	r	r	s	s	r	s	s	s
	C	TK05AK 16.1	Prevotella	nigrescens		r	r	r		r						r				s
	C	TK05AK 16.2	Prevotella	nigrescens		r	r	r		r						r				s
	C	TK05AK 16.3	Fusobacterium	nucleatum		s	s	s		s						s				s
	C	TK05AK 18.6	Parvimonas	micra		s	s	s		s						r				s
	C	TK05AK 19.3	Lachnoanaerobaculum	saburreum		s	s	s		r						r				s
	C	TK05AK 21.1	Streptococcus	anginosus	s	s	s	s	r	s	s	s	r	s	s	s
	C	TK05AK 5.2	Neisseria	macacae/mucosa	r	r		s	r	i		s	s	r	r		s	r	s
	C	TK05AK 8.1	Capnocytophaga	ochracea	r	r		s	r	s		s	s	r	s		r	r	r
TK06	C	TK06AK 1.1	Streptococcus	oralis	r	s	s	s	r	s	s	s	r	s	s	s
	C	TK06AK 16.1	Fusobacterium	nucleatum		s	s	s		s						s				s
	C	TK06AK 19.3	Lachnoanaerobaculum	saburreum		s	s	s		r						r				s
	C	TK06AK 2.1	Streptococcus	constellatus	s	s	s	s	r	s	s	s	r	s	s	s
	C	TK06AK 21.1	Streptococcus	mutans	s	s	s	s	r	s	s	s	r	s	s	s
	C	TK06AK 21.2	Streptococcus	anginosus	s	s	s	s	r	r	s	s	r	s	s	s
	C	TK06AK 3.3	Actinomyces	oris	s	s	s	s	s	s	s	s	s	s	s	s
	C	TK06AK 4.1	Streptococcus	mutans	s	s	s	s	r	s	s	s	i	s	s	s
	C	TK06AK 8.2	Capnocytophaga	ochracea	s	s		s	r	s		s	s	i	s		r	r	r
TK07	C	TK07WB 1.1	Streptococcus	oralis	r	s	s	s	r	r	s	s	r	s	s	s
	C	TK07WB 1.3	Streptococcus	oralis	s	s	s	s	r	s	s	s	r	s	s	s
	C	TK07WB 15.6	Eikenella	corrodens	r	r		s	r	s		s	s	i	s		r	r	s
	C	TK07WB 16.1	Prevotella	nigrescens		s	s	s		s						r				s
	C	TK07WB 18.2	Lachnoanaerobaculum	saburreum		s	s	s		r						r				s
	C	TK07WB 18.3	Streptococcus	mutans	s	s	s	s	r	s	s	s	r	s	s	s
	C	TK07WB 18.4	Streptococcus	anginosus	s	s	s	s	r	s	s	s	s	s	s	s
	C	TK07WB 18.5	Actinomyces	oris	s	s	s	s	s	s	s	s	r	s	s	s
	C	TK07WB 21.2	Streptococcus	anginosus	s	s	s	s	r	s	s	s	s	s	s	s
	C	TK07WB 4.1	Streptococcus	mutans	s	s	s	s	r	s	s	s	r	s	s	s
	C	TK08DA 13.3	Eikenella	corrodens	r	r		s	r	s		s	s	i	s		s	r	r
	C	TK08DA 25.1	Fusobacterium	nucleatum		s	s	s		s						s				s
TK08	C	TK08DA 4.1	Streptococcus	mutans	s	s	s	s	r	s	s	s	i	s	s	s
	C	TK08DA 5.1	Eikenella	corrodens	r	r		s	r	s		s	s	i	s		s	r	s
	C	TK09RP 15.2	Capnocytophaga	ochracea	r	s		s	r	s		s	s	s	s		r	r	r
	C	TK09RP 16.3	Prevotella	nigrescens		s	r	i		r						s				s
	C	TK09RP 17.1	Fusobacterium	nucleatum		s	s	s		s						s				s
	C	TK09RP 17.1	Veillonella	parvula		s	r	r		s						r				r
	C	TK09RP 18.3	Streptococcus	mutans	s	s	s	s	r	s	s	s	i	s	s	s
	C	TK09RP 20.1	Veillonella	parvula		s	i	i		s						r				r
TK09	C	TK09RP 21.1	Streptococcus	anginosus	i	s	s	s	r	s	s	s	r	r	s	s
	C	TK09RP 21.3	Lachnoanaerobaculum	saburreum		s	s	s		r						r				s
	C	TK09RP 4.1	Streptococcus	mutans	s	s	s	s	r	s	s	s	i	s	s	s
	C	TK10JI 1.2	Streptococcus	anginosus	s	s	s	s	r	s	s	s	r	s	s	s
TK10	C	TK10JI 1.3	Streptococcus	oralis	s	s	s	s	r	s	s	s	r	s	s	s
	C	TK10JI 13.3	Neisseria	macacae/mucosa	r	r		s	r	s		s	s	r	s		s	r	s
	C	TK10JI 13.5	Neisseria	macacae/mucosa	r	r		s	r	i		s	r	r	r		s	r	s
	C	TK10JI 16.1	Prevotella	nigrescens		s	s	s		s						s				s
	C	TK10JI 16.2	Prevotella	nigrescens		s	s	s		s						s				s
	C	TK10JI 17.1	Fusobacterium	nucleatum		s	s	s		s						s				s
	C	TK10JI 21.1	Veillonella	parvula		s	s	s		s						s				s
	C	TK10JI 22.3	Lachnoanaerobaculum	saburreum		s	s	s		i						r				r
	C	TK10JI 23.1	Actinomyces	oris	s	s	s	s	s	s	s	s	r	s	s	s
	C	TK10JI 24.1	Streptococcus	mutans	s	s	s	s	r	s	s	s	i	s	s	s
	C	TK10JI 24.2	Actinomyces	oris	s	s	s	s	s	s	s	s	r	s	s	s
	C	TK10JI 3.2	Streptococcus	mutans	s	s	s	s	s	s	s	s	i	s	s	s
TK11	C	TK11WB 1.2	Streptococcus	oralis	r	s	s	s	r	s	s	s	r	s	s	s
	C	TK11WB 15.1	Capnocytophaga	ochracea	s	s		s	r	s		s	s	i	s		r	s	r
	C	TK11WB 16.1	Prevotella	nigrescens		s	s	s		s						r				s
	C	TK11WB 20.4	Eikenella	corrodens	r	r		s	r	s		s	s	i	s		s	r	s
	C	TK11WB 21.1	Streptococcus	anginosus	i	s	s	s	r	s	s	s	r	s	s	s
	C	TK11WB 21.3	Actinomyces	oris	r	r	s	s	s	s	s	s	i	s	s	s
	C	TK11WB 22.2	Streptococcus	anginosus	i	s	s	s	r	s	s	s	r	s	s	s
	C	TK11WB 23.2	Veillonella	parvula		s	r	r		s						s				s
	C	TK11WB 24.2	Streptococcus	mutans	s	s	s	s	r	s	s	s	i	s	s	s
	C	TK11WB 3.1	Streptococcus	mutans	s	s	s	s	r	s	s	s	i	s	s	s
TK12	C	TK12JS 1.1	Streptococcus	oralis	s	s	s	s	r	s	s	s	r	s	s	s
	C	TK12JS 16.1	Prevotella	nigrescens		s	s	s		s						s				s
	C	TK12JS 22.2	Veillonella	parvula		s	r	i		s						s				r
	C	TK12JS 22.3	Actinomyces	oris	s	s	s	s	s	s	s	s	r	s	s	s
	C	TK12JS 23.2	Actinomyces	oris	s	s	s	s	s	s	s	s	r	s	s	s
TK13	C	TK13SZ 1.1	Streptococcus	oralis	s	s	s	s	r	s	s	s	r	s	s	s
	C	TK13SZ 17.4	Fusobacterium	nucleatum		s	s	s		s						s				s
	C	TK13SZ 19.2	Lachnoanaerobaculum	saburreum		s	s	s		r						r				s
	C	TK13SZ 5.3	Actinomyces	oris	s	s	s	s	s	s	s	s	r	s	s	s
	C	TK13SZ 8.1	Capnocytophaga	ochracea	i	s		s	r	s		s	s	s	s		r	r	r
TK14	C	TK14ZM 1.2	Streptococcus	oralis	s	s	s	s	r	r	s	s	r	r	s	s
	C	TK14ZM 17.1	Fusobacterium	nucleatum		s	s	s		s						s				s
	C	TK14ZM 19.1	Streptococcus	anginosus	i	s	s	s	r	s	s	s	r	s	s	s
	C	TK14ZM 3.1	Streptococcus	mutans	s	s	s	s	r	s	s	s	i	s	s	s
	C	TK14ZM 5.3	Neisseria	macacae/mucosa	r	r		s	r	s		s	s	r	s		s	r	s
	C	TK14ZM 5.4	Neisseria	macacae/mucosa	r	r		s	r	s		s	s	r	r		s	r	s
	C	TK14ZM 8.1	Capnocytophaga	ochracea	i	s		s	r	s		s	r	r	s		r	r	r
	C	TK15MB 15.5	Capnocytophaga	ochracea	r	s		s	r	s		s	s	i	s		r	r	r
	C	TK15MB 16.2	Prevotella	nigrescens		s	s	s		s						s				s
	C	TK15MB 17.2	Fusobacterium	nucleatum		s	s	s		s						s				s
TK15	C	TK15MB 24.1	Streptococcus	intermedius	s	s	s	s	r	s	s	s	r	s	s	s
	C	TK15MB 24.2	Streptococcus	constellatus	s	s	s	s	r	s	s	s	s	s	s	s
	C	TK15MB 25.2	Actinomyces	oris	s	s	s	s	s	s	s	s	r	s	s	s
	C	TK15MB 25.3	Veillonella	parvula		s	r	i		s						r				s
	C	TK15MB 3.2	Streptococcus	mutans	s	s	s	s	r	s	s	s	i	s	s	s
	C	TK15MB 5.4	Neisseria	macacae/mucosa	r	r		s	r	i		s	s	r	r		s	r	s
	C	TK16PP 17.2	Fusobacterium	nucleatum		s	s	s		s						s				s
	C	TK16PP 19.2	Lachnoanaerobaculum	saburreum		s	s	s		r						r				s
TK16	C	TK16PP 3.1	Actinomyces	oris	s	s	s	s	s	s	s	s	r	s	s	s
TK17	C	TK17MS 15.5	Eikenella	corrodens	r	r		s	r	s		s	s	r	s		s	r	r
	C	TK17MS 16.1	Prevotella	nigrescens		s	r	r		s						s				s
	C	TK17MS 17.1	Fusobacterium	nucleatum		s	s	s		s						s				r
	C	TK17MS 21.1	Parvimonas	micra		s	s	s		s						s				s
	C	TK17MS 21.3	Capnocytophaga	ochracea	s	s		s	r	s		s	s	i	s		r	s	r
TK18	C	TK18FJ 1.1	Streptococcus	oralis	s	s	s	s	r	s	s	s	r	s	s	s
	C	TK18FJ 16.4	Prevotella	nigrescens		s	s	s		r						s				s
	C	TK18FJ 17.1	Fusobacterium	nucleatum		s	s	s		s						s				s
	C	TK18FJ 19.1	Lachnoanaerobaculum	saburreum		s	s	s		r						r				s
	C	TK18FJ 19.2	Fusobacterium	nucleatum		s	s	s		s						s				s
	C	TK18FJ 21.3	Veillonella	parvula		s	i	i		s						s				r
	C	TK18FJ 23.1	Veillonella	parvula		s	i	s		s						s				r
	C	TK18FJ 3.1	Actinomyces	oris	s	s	s	s	s	s	s	s	r	s	s	s
	C	TK18FJ 3.3	Streptococcus	mutans	s	s	s	s	s	s	s	s	i	s	s	s
	C	TK19TA 13.1	Eikenella	corrodens	r	r		s	r	i		s	s	r	r		r	r	s
	C	TK19TA 15.4	Eikenella	corrodens	r	r		s	r	i		s	s	r	r		r	r	s
	C	TK19TA 18.2	Parvimonas	micra		s	s	s		s						s				s
	C	TK19TA 19.2	Lachnoanaerobaculum	saburreum		s	s	s		s						r				s
	C	TK19TA 19.3	Lachnoanaerobaculum	saburreum		s	r	s		r						r				s
	C	TK19TA 20.2	Eikenella	corrodens	r	r		s	r	s		s	s	i	r		r	r	s
TK19	C	TK19TA 22.2	Actinomyces	oris	s	s	s	s	s	s	s	s	r	s	s	s
	C	TK19TA 3.5	Eikenella	corrodens	r	r		s	r	s		s	s	i	s		r	r	s
TK20	C	TK20IF 1.2	Streptococcus	oralis	s	s	s	s	r	s	s	s	r	s	s	s
	C	TK20IF 17.2	Fusobacterium	nucleatum		s	s	s		s						s				s
	C	TK20IF 18.2	Streptococcus	anginosus	s	s	s	s	r	r	s	s	s	s	s	s
	C	TK20IF 22.2	Veillonella	parvula		s	r	r		s						s				r
	C	TK20IF 23.1	Actinomyces	oris	s	s	s	s	s	s	s	s	r	s	s	s
	C	TK20IF 23.2	Actinomyces	oris	s	s	s	s	s	s	s	s	i	s	s	s
FP-01	P	FP-01-1	Streptococcus	oralis	s	s	s	i	r	r	s	s	i	r	s	s
	P	FP-01-11	Streptococcus	anginosus	s	s	s	s	r	s	s	s	s	s	s	s
	P	FP-01-14	Capnocytophaga	ochracea	s	s		s	r	s		s	s	s	s		r	s	r
	P	FP-01-2a	Fusobacterium	nucleatum		s	r	r		s						s				s
	P	FP-01-3a	Parvimonas	micra		s	s	s		s						s				s
	P	FP-01-6	Neisseria	mucosa	r	r		s	r	s		s	s	s	s		s	r	s
	P	FP-01-6a	Veillonella	parvula		s	r	s		s						s				r
	P	FP-01-8	Capnocytophaga	ochracea	s	s		s	r	s		s	s	s	s		r	s	r
	P	FP-01-8a	Aggregatibacter	actinomycetemcomitans	s	s		s	r	s		s	s	s	s		s	s	s
	P	FP-01-CL16-11a	Actinomyces	oris	s	s	s	s	s	s	s	s	r	s	s	s
	P	FP-01-CL16-17a	Actinomyces	oris	s	s	s	s	s	s	s	s	r	s	s	s
	P	FP-01-CL16-18	Eikenella	corrodens	r	r		s	r	s		s	s	s	s		s	r	s
	P	FP-01-CL16-18a	Streptococcus	oralis	r	r	s	i	r	r	s	s	r	r	s	s
	P	FP-01-CL16-6a	Neisseria	macacae	r	r		s	s	s		s	s	s	s		s	r	s
	P	FP-01-V16-1aa	Prevotella	nigrescens		s	r	r		i						s				s
	P	FP-01-V16-6	Neisseria	macacae	r	r		s	s	s		s	s	s	s		s	r	s
	P	FP-01-V16-7b	Capnocytophaga	ochracea	s	s		s	s	s		s	s	s	s		r	s	r
FP-02	P	FP-02-1	Streptococcus	oralis	s	s	s	s	r	s	s	s	r	s	s	s
	P	FP-02-10a	Actinomyces	oris	s	s	s	s	s	s	s	s	r	s	s	s
	P	FP-02-12	Streptococcus	anginosus	s	s	s	s	r	s	s	s	s	s	s	s
	P	FP-02-1a	Prevotella	nigrescens		s	s	s		s						s				s
	P	FP-02-3a	Streptococcus	anginosus	s	s	s	s	r	s	s	s	r	s	s	s
	P	FP-02-3a_2	Parvimonas	micra		s	s	s		s						s				s
	P	FP-02-5	Actinomyces	oris	s	s	s	s	s	s	s	s	r	s	s	s
	P	FP-02-6a	Veillonella	parvula		s	s	s		s						s				s
	P	FP-02-7	Neisseria	macacae	r	r		s	s	s		s	s	s	s		s	i	s
	P	FP-02-8	Capnocytophaga	ochracea	s	s		s	r	s		s	s	s	s		r	r	r
	P	FP-02-9a	Fusobacterium	nucleatum		s	s	s		s						s				s
	P	FP-02-CL16-11a	Streptococcus	constellatus	r	r	s	s	r	r	s	s	i	s	s	s
	P	FP-02-CL16-7	Neisseria	macacae	r	r		s	r	s		s	s	i	s		s	r	s
	P	FP-02-V16-1a	Prevotella	nigrescens		s	s	s		s						s				s
	P	FP-02-V16-4a	Eikenella	corrodens	s	r		s	s	s		s	s	i	s		s	s	s
	P	FP-02-V16-7	Neisseria	macacae	r	r		s	s	s		s	s	s	s		s	i	s
	P	FP-02-V16-8	Capnocytophaga	ochracea	s	s		s	r	s		s	s	s	s		r	r	r
FP-03	P	FP-03-1	Streptococcus	oralis	s	s	s	s	r	s	s	s	r	s	s	s
	P	FP-03-1a	Porphyromonas	gingivalis		s	s	s		s						s				s
	P	FP-03-1ba	Porphyromonas	gingivalis		s	s	s		s						s				s
	P	FP-03-2a	Fusobacterium	nucleatum		s	s	s		s						s				s
	P	FP-03-3a	Parvimonas	micra		r	s	s		s						s				s
	P	FP-03-6a	Veillonella	parvula		s	s	s		s						r				r
	P	FP-03-8b	Capnocytophaga	ochracea	s	s		s	r	s		s	s	s	s		r	s	r
	P	FP-03-CL16-17	Eikenella	corrodens	r	r		s	s	s		s	s	s	s		s	s	s
	P	FP-03-CL16-2	Streptococcus	anginosus	r	r	s	s	r	s	s	s	i	s	s	s
	P	FP-03-CL16-3a	Parvimonas	micra		r	s	s		s						s				s
	P	FP-03-V16-8	Capnocytophaga	ochracea	s	s		s	r	s		s	s	s	s		r	s	r
FP-04	P	FP-04-1	Streptococcus	oralis	r	s	s	s	r	s	s	s	r	s	s	s
	P	FP-04-1aa	Prevotella	nigrescens		s	s	s		s						r				s
	P	FP-04-1ca	Porphyromonas	gingivalis		s	s	s		s						s				s
	P	FP-04-2	Streptococcus	infantis	s	s	s	s	r	s	s	s	r	s	s	s
	P	FP-04-3ba	Parvimonas	micra		s	s	s		s						s				s
	P	FP-04-4aa	Eikenella	corrodens	s	r		s	s	s		s	s	s	s		s	s	s
	P	FP-04-6a	Veillonella	parvula		s	s	s		r						r				r
	P	FP-04-7b	Neisseria	macacae	r	r		s	r	s		s	s	s	s		s	r	s
	P	FP-04-8a	Parvimonas	micra		s	s	s		s						s				s
	P	FP-04-CL16-7b	Neisseria	macacae	r	r		s	r	r		s	s	r	s		s	r	s
	P	FP-04-CL16-8a	Eikenella	corrodens	r	r		s	s	s		s	s	r	s		r	s	s
	P	FP-04-V16-11a	Fusobacterium	nucleatum		s	s	s		s						s				s
	P	FP-04-V16-1aa	Prevotella	nigrescens		s	s	s		s						s				s
	P	FP-04-V16-5ba	Veillonella	parvula		s	s	s		r						s				s
	P	FP-04-V16-7b	Neisseria	macacae	r	r		s	s	s		s	s	r	s		s	r	s
	P	FP-05-2a	Fusobacterium	nucleatum		s	s	s		s						s				s
	P	FP-05-3b	Streptococcus	anginosus	s	s	s	s	r	s	s	s	s	s	s	s
FP-05	P	FP-05-6aa	Streptococcus	mitis	s	s	s	s	r	s	s	s	r	s	s	s
	P	FP-05-CL16-8	Eikenella	corrodens	r	r		s	r	s		s	s	s	s		s	s	s
	P	FP-05-V16-13	Eikenella	corrodens	r	r		s	s	s		s	s	s	s		s	s	s
	P	FP-05-V16-6a	Veillonella	parvula		s	s	s		s						s				s
FP-07	P	FP-07-1	Streptococcus	oralis	s	s	s	s	r	s	s	s	r	s	s	s
	P	FP-07-14a	Streptococcus	anginosus	s	s	s	s	r	s	s	s	s	s	s	s
	P	FP-07-14a	Capnocytophaga	ochracea	s	s		s	s	s		s	s	s	s		r	r	r
	P	FP-07-18	Aggregatibacter	actinomycetemcomitans	s	s		s	r	s		s	s	s	s		s	s	s
	P	FP-07-1a	Porphyromonas	gingivalis		s	s	s		s						s				s
	P	FP-07-2	Streptococcus	anginosus	s	s	s	s	r	s	s	s	s	s	s	s
	P	FP-07-5	Actinomyces	oris	s	s	s	s	s	s	s	s	r	s	s	s
	P	FP-07-6a	Veillonella	parvula		s	s	s		s						s				s
	P	FP-07-7	Neisseria	macacae	r	r		i	s	s		s	s	r	s		s	r	s
	P	FP-07-8a	Fusobacterium	nucleatum		s	s	s		s						s				s
	P	FP-08-11	Streptococcus	Constellatus	s	s	s	s	r	s	s	s	s	s	s	s
	P	FP-08-15	Streptococcus	anginosus	s	s	s	s	r	s	s	s	s	s	s	s
	P	FP-08-15a	Parvimonas	micra		s	s	s		s						s				s
FP-08	P	FP-08-2	Streptococcus	oralis/mitis	r	s	s	s	r	s	s	s	r	s	s	s
	P	FP-08-2aa	Fusobacterium	nucleatum		s	s	s		s						s				s
	P	FP-08-4	Actinomyces	oris	s	s	s	s	s	s	s	s	i	s	s	s
	P	FP-08-4ba	Eikenella	corrodens	r	r		s	s	s		s	s	s	s		s	r	s
	P	FP-08-6a	Veillonella	parvula		s	s	s		s						s				s
FP-09	P	FP-09-1	Streptococcus	gordonii	s	s	s	s	r	s	s	s	r	s	s	s
	P	FP-09-1a	Prevotella	nigrescens		s	r	r		s						s				s
	P	FP-09-2	Streptococcus	anginosus	s	s	s	s	r	s	s	s	s	s	s	s
	P	FP-09-2aa	Fusobacterium	nucleatum		s	s	s		s						s				s
	P	FP-09-3	Streptococcus	anginosus	s	s	s	s	r	s	s	s	i	s	s	s
	P	FP-09-4_2	Streptococcus	mutans	s	s	s	s	r	s	s	s	r	s	s	s
	P	FP-09-5	Actinomyces	oris	s	s	s	s	s	s	s	s	r	s	s	s
	P	FP-09-6a	Veillonella	parvula		s	s	s		s						s				s
	P	FP-10-12	Aggregatibacter	actinomycetemcomitans	r	s		s	r	s		s	s	s	s		s	s	s
	P	FP-10-1a	Prevotella	nigrescens		r	s	s		r						s				s
FP-10	P	FP-10-2	Streptococcus	anginosus	s	s	s	s	r	s	s	s	s	s	s	s
	P	FP-10-2a	Fusobacterium	nucleatum		s	s	s		s						s				s
	P	FP-10-3a	Parvimonas	micra		s	s	s		s						s				s
	P	FP-10-5a	Actinomyces	oris	s	s	s	s	s	s	s	s	r	s	s	s
	P	FP-10-6a	Veillonella	parvula		s	s	s		s						s				r
	P	FP-10-8a	Capnocytophaga	ochracea	r	r		s	r	s		s	s	s	s		r	r	r
	P	FP-10-8b	Eikenella	corrodens	s	r		s	s	s		s	s	s	s		s	s	s
	P	FP-11-1a	Prevotella	nigrescens		s	r	r		s						s				s
	P	FP-11-2aa	Fusobacterium	nucleatum		s	s	s		s						s				s
	P	FP-11-3a+8a	Parvimonas	micra		s	s	s		s						s				s
FP-11	P	FP-11-5	Actinomyces	oris	s	s	s	s	s	s	s	s	i	s	s	s
	P	FP-11-8a	Capnocytophaga	ochracea	s	s		s	r	s		s	s	s	s		r	s	r
	P	FP-11-8b	Eikenella	corrodens	r	r		s	r	s		s	s	s	s		s	s	s
	P	FP-12-1	Streptococcus	gordonii	s	s	s	s	r	s	s	s	s	s	s	s
	P	FP-12-1a	Prevotella	nigrescens		s	s	s		s						s				s
	P	FP-12-2ba	Fusobacterium	nucleatum		s	s	s		s						s				s
	P	FP-12-3a	Parvimonas	micra		s	s	s		s						s				s
FP-012	P	FP-12-3b	Streptococcus	anginosus	s	s	s	s	r	s	s	s	i	s	s	s
	P	FP-12-5a	Actinomyces	oris	s	s	s	s	s	s	s	s	r	s	s	s
	P	FP-12-6a	Veillonella	parvula		s	s	s		s						s				r
	P	FP-12-7a	Eikenella	corrodens	s	r		s	s	s		s	s	s	s		s	s	s
	P	FP-12-8a	Capnocytophaga	ochracea	s	s		s	r	s		s	s	s	s		r	s	r
FP-13	P	FP-13-1	Streptococcus	anginosus	s	s	s	s	r	r	s	s	i	s	s	s
	P	FP-13-1a	Prevotella	nigrescens		r	r	r		s						s				s
	P	FP-13-2a	Streptococcus	anginosus	s	s	s	s	r	s	s	s	s	s	s	s
	P	FP-13-2a_2	Fusobacterium	nucleatum		s	s	s		s						s				s
	P	FP-13-5	Actinomyces	oris	s	s	s	s	s	s	s	s	i	s	s	s
	P	FP-13-8	Capnocytophaga	ochracea	s	s		s	r	s		s	s	s	s		r	s	r
	P	FP-13-9a	Parvimonas	micra		s	s	s		s						s				s
	P	FP-14-12	Capnocytophaga	ochracea	s	s		s	s	s		s	s	s	s		r	s	r
	P	FP-14-2a	Fusobacterium	nucleatum		s	s	s		s						s				s
	P	FP-14-3a	Parvimonas	micra		s	s	s		s						s				s
FP-14	P	FP-14-5	Actinomyces	oris	s	s	s	s	s	s	s	s	r	s	s	s
	P	FP-14-6a	Veillonella	parvula		s	s	s		s						s				r
	P	FP-14-7	Neisseria	mucosa	r	r		s	s	s		s	s	s	s		s	r	s
	P	FP-14-8b	Eikenella	corrodens	r	r		s	r	s		s	s	s	s		r	r	s
	P	FP-14-9	Streptococcus	mutans	s	s	s	s	r	s	s	s	i	s	s	s
HP-01	P	HP-01-VW-1	Streptococcus	oralis	s	s	s	s	r	s	s	s	r	s	s	s
	P	HP-01-VW-1a	Porphyromonas	gingivalis		s	s	s		s						s				s
	P	HP-01-VW-2a	Fusobacterium	nucleatum		s	r	r		s						s				s
	P	HP-01-VW-3a	Parvimonas	micra		s	s	s		s						s				s
	P	HP-01-VW-6a	Veillonella	parvula		s	r	i		s						s				r
	P	HP-01-VW-7.2a	Neisseria	macacae/mucosa	r	r		s	s	s		s	s	s	s		s	r	s
	P	HP-01-VW-C1	Streptococcus	oralis	s	s	s	s	r	s	s	s	r	s	s	s
	P	HP-01-VW-T10a	Veillonella	parvula		s	s	s		r						s				r
HP-02	P	HP-02-1	Streptococcus	oralis	s	s	s	s	r	s	s	s	i	s	s	s
	P	HP-02-1a	Prevotella	nigrescens		r	r	i		s						s				s
	P	HP-02-3a	Parvimonas	micra		s	s	s		s						s				s
	P	HP-02-4	Streptococcus	mutans	s	s	s	s	r	s	s	s	r	s	s	s
	P	HP-02-5a	Actinomyces	oris	s	s	s	s	s	s	s	s	r	s	s	s
	P	HP-02-8b	Capnocytophaga	ochracea	s	s		s	r	s		s	s	s	s		r	s	r
HP-03	P	HP-03-1	Streptococcus	oralis	r	r	s	s	r	i	s	s	r	s	s	s
	P	HP-03-1ba	Porphyromonas	gingivalis		s	s	s		s						s				s
	P	HP-03-2aa	Fusobacterium	nucleatum		s	s	s		s						s				s
	P	HP-03-3a	Parvimonas	micra		s	s	s		s						s				s
	P	HP-03-3a	Actinomyces	oris	s	s	s	s	s	s	s	s	s	s	s	s
	P	HP-03-6a	Veillonella	parvula		s	s	s		s						s				r
	P	HP-03-7a	Neisseria	mucosa	r	r		s	s	s		s	s	s	s		s	r	s
HP-04	P	HP-04-1	Streptococcus	oralis	s	s	s	s	r	s	s	s	r	s	s	s
	P	HP-04-1aa	Prevotella	nigrescens		s	r	i		r						s				s
	P	HP-04-3a	Parvimonas	micra		s	s	s		s						s				s
	P	HP-04-3b	Streptococcus	anginosus	s	s	s	s	r	r	s	s	i	s	s	s
	P	HP-04-5	Actinomyces	oris	s	s	s	s	s	s	s	s	s	s	s	s
	P	HP-04-6a	Veillonella	parvula		s	s	s		s						r				s
	P	HP-04-7b	Neisseria	mucosa	r	r		s	s	s		s	s	s	s		s	r	s
	P	HP-04-8b	Eikenella	corrodens	r	r		s	r	s		s	s	s	s		r	r	s
HP-05	P	HP-05-1	Streptococcus	oralis	r	s	s	s	r	s	s	s	r	s	s	s
	P	HP-05-1a	Prevotella	nigrescens		s	s	s		s						s				s
	P	HP-05-3a	Parvimonas	micra		s	s	s		s						s				s
	P	HP-05-4a	Eikenella	corrodens	s	r		s	r	s		s	s	s	s		r	s	s
	P	HP-05-5a	Actinomyces	oris	s	s	s	s	s	s	s	s	r	s	s	s
	P	HP-05-7	Neisseria	macacae/mucosa	r	r		s	r	s		s	s	i	s		s	r	s
HP-07	P	HP-07-14	Streptococcus	oralis	s	s	s	s	r	s	s	s	i	s	s	s
	P	HP-07-1a	Porphyromonas	gingivalis		s	s	s		s						s				s
	P	HP-07-3a	Parvimonas	micra		s	s	s		s						s				s
	P	HP-07-4	Actinomyces	oris	s	s	s	s	s	s	s	s	i	s	s	s
	P	HP-07-5a	Actinomyces	oris	s	s	s	s	s	s	s	s	r	s	s	s
	P	HP-07-6a	Veillonella	parvula		s	i	s		s						s				s
	P	HP-07-8b	Eikenella	corrodens	r	r		s	r	s		s	s	r	s		r	r	s
HP-09	P	HP-09-1	Streptococcus	oralis	s	s	s	s	r	r	s	s	r	s	s	s
	P	HP-09-1a	Prevotella	nigrescens		s	s	s		s						s				s
	P	HP-09-3a	Parvimonas	micra		s	s	s		s						s				s
	P	HP-09-4	Streptococcus	anginosus	s	s	s	s	r	s	s	s	s	s	s	s
	P	HP-09-5	Actinomyces	oris	s	s	s	s	s	s	s	s	r	s	s	s
	P	HP-09-6a	Veillonella	parvula		s	s	s		s						s				s
	P	HP-09-7	Neisseria	mucosa	r	r		s	r	s		s	s	s	s		s	r	s
	P	HP-09-8	Capnocytophaga	ochracea	s	s		s	r	s		s	s	s	s		r	s	r
HP-11	P	HP-11-1	Streptococcus	oralis	s	s	s	s	r	s	s	s	r	s	s	s
	P	HP-11-13	Eikenella	corrodens	r	r		s	r	s		s	s	i	s		s	r	r
	P	HP-11-1a	Prevotella	nigrescens		s	s	s		s						s				s
	P	HP-11-3a	Parvimonas	micra		s	s	s		s						s				s
	P	HP-11-4a	Streptococcus	mutans	s	s	s	s	r	s	s	s	r	s	s	s
	P	HP-11-6a	Veillonella	parvula		s	s	s		s						s				s
	P	HP-11-9a	Aggregatibacter	actinomycetemcomitans	s	s		s	r	s		s	s	s	s		r	s	s
	P	HP14HG 17.1	Fusobacterium	nucleatum		s	s	s		s						s				s
	P	HP14HG 19.1	Lachnoanaerobaculum	saburreum		s	s	s		r						r				s
HP14	P	HP14HG 3.3	Eikenella	corrodens	r	r		s	r	s		s	s	r	r		r	r	r
	P	HP16HB 16.1	Prevotella	nigrescens		r	r	r		r						i				s
	P	HP16HB 19.1	Eikenella	corrodens	r	r		s	r	i		s	s	r	r		r	r	r
	P	HP16HB 19.2	Lachnoanaerobaculum	saburreum		s	s	s		r						r				s
	P	HP16HB 20.1	Veillonella	parvula		s	r	s		s						s				r
HP16	P	HP16HB 3.2	Streptococcus	mutans	s	s	s	s	r	s	s	s	i	s	s	s
	P	HP20HA 16.1	Prevotella	nigrescens		s	r	i		s						r				r
	P	HP20HA 17.1	Fusobacterium	nucleatum		s	s	s		s						s				s
	P	HP20HA 24.2	Veillonella	parvula		s	r	i		i						s				r
HP20	P	HP20HA 8.1	Eikenella	corrodens	r	r		s	r	r		s	s	r	r		r	r	s
	P	HP20HA 8.3	Capnocytophaga	ochracea	r	s		s	r	r		s	i	s	s		r	r	r
HP22	P	HP22VM 16.2	Prevotella	nigrescens		s	s	s		s						s				s
	P	TP01RS 1.1an	Porphyromonas	gingivalis		s	s	s		s						s				s
	P	TP01RS 1.2an	Prevotella	nigrescens		s	s	s		s						s				s
TP01	P	TP01RS 2.1	Streptococcus	oralis	s	s	s	s	r	r	s	s	r	s	s	s
	P	TP01RS 3.1an	Parvimonas	micra		s	s	s		s						s				r
	P	TP01RS 3.2	Streptococcus	anginosus	s	s	s	s	r	s	s	s	r	s	s	s
	P	TP01RS 3.4	Streptococcus	mutans	s	s	s	s	r	s	s	s	r	s	s	s
	P	TP01RS 6.1an	Veillonella	parvula		s	r	i		s						r				s
	P	TP01RS 7.1	Actinomyces	oris	s	s	s	s	s	s	s	s	r	s	s	s
	P	TP01RS 8.2	Capnocytophaga	ochracea	s	s		s	r	s		s	s	s	s		r	s	r
	P	TP01RS H3	Eikenella	corrodens	r	r		s	r	s		s	s	i	r		s	r	r
TP02	P	TP02EB 1.1	Streptococcus	oralis	s	s	s	s	r	s	s	s	r	s	s	s
	P	TP02EB 3.1an	Parvimonas	micra		r	s	s		s						s				s
	P	TP02EB 5.2	Neisseria	macacae/mucosa	r	r		s	r	i		s	s	r	r		s	r	s
	P	TP02EB 5.4	Neisseria	macacae/mucosa	r	r		s	s	i		s	s	r	s		s	r	s
	P	TP02EB 5.5an	Porphyromonas	gingivalis		s	s	s		s						s				s
TP03	P	TP03FA 1.2	Streptococcus	oralis	s	s	s	s	r	s	s	s	r	s	s	s
	P	TP03FA 10.1	Eikenella	corrodens	r	r		s	r	s		s	s	r	r		r	r	s
	P	TP03FA 16.1	Prevotella	nigrescens		s	s	s		s						s				s
	P	TP03FA 18.2	Veillonella	parvula		s	s	s		s						s				s
	P	TP03FA 19.3	Lachnoanaerobaculum	saburreum		s	s	s		r						r				s
	P	TP03FA 22.3	Parvimonas	micra		s	s	s		s						s				s
	P	TP03FA 3.1	Streptococcus	anginosus	s	s	s	s	r	s	s	s	r	s	s	s
TP04	P	TP04HS 1.2	Streptococcus	oralis	s	s	s	s	r	s	s	s	r	s	s	s
	P	TP04HS 16.2	Parvimonas	micra		s	s	s		s						s				s
	P	TP04HS 16.4	Prevotella	nigrescens		s	r	r		r						r				s
	P	TP04HS 22.1	Veillonella	parvula		s	s	r		s						s				s
	P	TP04HS 25.3	Fusobacterium	nucleatum		s	s	s		s						s				s
TP05	P	TP05SG 1.1	Streptococcus	oralis	s	s	s	s	r	s	s	s	r	s	s	s
	P	TP05SG 1.2	Streptococcus	oralis	s	s	s	s	r	r	s	s	r	s	s	s
	P	TP05SG 11.1	Actinomyces	oris	s	s	s	s	s	s	s	s	r	s	s	s
	P	TP05SG 18.2	Fusobacterium	nucleatum		s	s	s		s						s				s
	P	TP05SG 21.3	Parvimonas	micra		s	s	s		s						r				s
	P	TP05SG 8.1	Capnocytophaga	ochracea	s	s		s	r	s		s	s	r	s		r	s	r
	P	TP06RL 17.1	Fusobacterium	nucleatum		s	s	s		s						s				s
	P	TP06RL 20.2	Veillonella	parvula		s	r	r		i						s				r
	P	TP06RL 20.3	Lachnoanaerobaculum	saburreum		s	s	s		r						r				s
TP06	P	TP06RL 5.2	Neisseria	macacae/mucosa	r	r		s	r	s		s	s	s	s		s	r	s
	P	TP06RL 8.2	Capnocytophaga	ochracea	s	s		s	r	s		s	s	s	s		r	s	r
TP07	P	TP07CF 1.1	Streptococcus	oralis	r	r	s	s	r	r	s	s	r	s	s	s
	P	TP07CF 1.2	Streptococcus	oralis	s	s	s	s	r	r	s	s	r	r	s	s
	P	TP07CF 16.1	Prevotella	nigrescens		s	r	i		r						s				s
	P	TP07CF 18.1	Parvimonas	micra		r	r	r		s						s				r
	P	TP07CF 19.3	Lachnoanaerobaculum	saburreum		s	s	s		i						r				s
	P	TP07CF 20.2	Veillonella	parvula		s	r	r		i						s				r
	P	TP07CF 23.1	Fusobacterium	nucleatum		s	s	s		s						s				s
	P	TP07CF 4.1	Streptococcus	constellatus	s	s	s	s	r	r	s	s	s	s	s	s
	P	TP07CF 5.2	Neisseria	macacae/mucosa	r	r		s	r	i		s	s	r	r		s	r	s
	P	TP08JS 1.3	Streptococcus	mutans	s	s	s	s	r	s	s	s	s	s	s	s
TP08	P	TP08JS 1.4	Streptococcus	oralis	s	s	s	s	r	s	s	s	i	s	s	s
	P	TP08JS 1.5	Streptococcus	anginosus	s	s	s	s	r	s	s	s	r	s	s	s
	P	TP08JS 11.1	Streptococcus	mutans	s	s	s	s	r	s	s	s	i	s	s	s
	P	TP08JS 16.1	Prevotella	nigrescens		s	s	s		s						s				s
	P	TP08JS 16.2	Porphyromonas	gingivalis		s	s	s		s						r				s
	P	TP08JS 18.2	Parvimonas	micra		s	s	s		s						s				s
	P	TP08JS 2.4	Streptococcus	anginosus	s	s	s	s	r	r	s	s	s	s	s	s
	P	TP08JS 20.3	Veillonella	parvula		s	i	s		s						s				r
	P	TP08JS 22.2	Streptococcus	mutans	s	s	s	s	r	s	s	s	i	s	s	s
	P	TP08JS 5.3	Capnocytophaga	ochracea	r	s		s	r	s		s	s	i	s		r	r	r
	P	TP08JS 5.5	Actinomyces	oris	s	s	s	s	s	s	s	s	r	s	s	s
TP09	P	TP09YA 1.2	Streptococcus	oralis	s	s	s	s	r	s	s	s	r	r	s	s
	P	TP09YA 16.1	Prevotella	nigrescens		s	s	s		s						s				s
	P	TP09YA 16.2	Prevotella	nigrescens		s	s	s		s						s				s
	P	TP09YA 17.4	Fusobacterium	nucleatum		s	s	s		s						s				s
	P	TP09YA 18.1	Streptococcus	anginosus	s	s	s	s	r	s	s	s	r	s	s	s
	P	TP09YA 5.1	Neisseria	macacae/mucosa	r	r		s	r	r		s	s	r	r		s	r	s
	P	TP09YA 5.2	Neisseria	macacae/mucosa	r	s		s	r	r		s	r	s	s		s	r	r
	P	TP09YA 8.1	Capnocytophaga	ochracea	r	s		s	r	s		s	s	s	s		r	r	r
	P	TP10TE 15.4	Eikenella	corrodens	r	r		i	r	r		s	s	r	r		s	r	s
	P	TP10TE 15.5	Eikenella	corrodens	r	r		i	r	r		s	s	r	r		s	r	s
	P	TP10TE 18.2	Parvimonas	micra		s	s	s		s						r				s
	P	TP10TE 21.2	Streptococcus	anginosus	s	r	s	s	r	s	s	s	r	s	s	s
	P	TP10TE 22.1	Veillonella	parvula		s	s	s		s						s				r
	P	TP10TE 4.1	Streptococcus	mutans	s	s	s	s	s	s	s	s	s	s	s	s
	P	TP10TE 7.1	Actinomyces	oris	s	s	s	s	s	s	s	s	r	s	s	s
	P	TP11AJ 15.5	Aggregatibacter	actinomycetemcomitans	s	r		s	s	s		s	s	s	s		s	s	s
	P	TP11AJ 16.1	Prevotella	nigrescens		s	r	r		r						r				s
	P	TP11AJ 17.1	Fusobacterium	nucleatum		s	s	s		s						s				s
	P	TP11AJ 18.5	Parvimonas	micra		s	s	s		s						s				s
	P	TP11AJ 22.1	Prevotella	nigrescens		s	r	r		r						r				s
	P	TP11AJ 23.3	Lachnoanaerobaculum	saburreum		s	s	s		r						r				s
TP11	P	TP11AJ 8.2	Eikenella	corrodens	r	r		s	r	s		s	s	r	s		r	r	s
	P	TP12ML 20.3	Lachnoanaerobaculum	saburreum		s	s	s		r						r				s
	P	TP12ML 21.2	Veillonella	parvula		s	s	s		s						s				s
TP12	P	TP12ML 21.3	Streptococcus	oralis	r	s	s	s	r	s	s	s	r	s	s	s
	P	TP12ML 5.1	Actinomyces	oris	s	s	s	s	s	s	s	s	r	s	s	s
TP13	P	TP13GD 1.2	Streptococcus	oralis	s	s	s	s	r	s	s	s	r	s	s	s
	P	TP13GD 17.1	Fusobacterium	nucleatum		s	s	s		s						s				s
	P	TP13GD 21.3	Veillonella	parvula		s	s	s		s						r				r
	P	TP13GD 23.1	Veillonella	parvula		s	s	s		s						r				r
	P	TP13GD 5.2	Neisseria	macacae/mucosa	r	r		s	s	i		s	s	r	s		s	r	s
	P	TP13GD 5.3	Neisseria	macacae/mucosa	r	r		s	r	s		s	s	i	s		s	r	s
	P	TP14HX 13.1	Aggregatibacter	actinomycetemcomitans	s	s		s	s	s		s	s	s	s		s	s	s
	P	TP14HX 15.1	Aggregatibacter	actinomycetemcomitans	s	r		s	s	s		s	s	s	s		s	s	s
	P	TP14HX 16.1	Porphyromonas	gingivalis		r	s	s		s						s				s
	P	TP14HX 16.2	Porphyromonas	gingivalis		r	s	s		s						s				s
	P	TP14HX 16.3	Porphyromonas	gingivalis		r	s	s		s						s				s
	P	TP14HX 18.4	Parvimonas	micra		r	s	s		s						s				s
	P	TP14HX 2.1	Streptococcus	anginosus	r	r	s	s	r	s	s	s	r	s	s	s
TP14	P	TP14HX 22.2	Streptococcus	anginosus	r	r	s	s	r	s	s	s	r	s	s	s
	P	TP14HX 3.2	Actinomyces	oris	s	s	s	s	r	s	s	s	r	s	s	s
	P	TP14HX 7.1	Actinomyces	oris	s	s	s	s	r	s	s	s	r	s	s	r
	P	TP14HX 8.1	Capnocytophaga	ochracea	s	s		s	r	s		s	s	s	s		r	r	r
	P	TP14HX 8.2	Capnocytophaga	ochracea	s	s		s	r	s		s	s	s	s		r	r	r
TP15	P	TP15AF 1.4	Streptococcus	oralis	s	s	s	s	r	s	s	s	r	s	s	s
	P	TP15AF 18.2	Streptococcus	anginosus	s	s	s	s	r	s	s	s	r	s	s	s
	P	TP15AF 21.1	Parvimonas	micra		r	s	s		s						r				s
	P	TP15AF 3.2	Eikenella	corrodens	r	r		s	r	s		s	s	i	s		s	r	r
	P	TP15AF 5.1	Actinomyces	oris	s	s	s	s	s	s	s	s	r	s	s	s
	P	TP16HB 18.1	Parvimonas	micra		s	s	s		s						s				s
	P	TP16HB 21.3	Lachnoanaerobaculum	saburreum		s	s	s		s						r				s
TP16	P	TP16HB 3.1	Actinomyces	oris	s	s	s	s	s	s	s	s	r	s	s	s
	P	TP16HB 8.1	Capnocytophaga	ochracea	i	s		s	r	s		s	s	s	s		r	r	r
	P	TP16HB 8.3	Capnocytophaga	ochracea	r	s		s	r	s		s	s	i	s		r	r	r
TP17	P	TP17MK 1.2	Streptococcus	oralis	s	s	s	s	r	s	s	s	r	s	s	s
	P	TP17MK 15.1	Capnocytophaga	ochracea	r	s		s	r	s		s	s	r	s		r	r	r
	P	TP17MK 17.1	Fusobacterium	nucleatum		s	s	s		s						s				s
	P	TP17MK 20.2	Porphyromonas	gingivalis		r	s	s		s						s				s
	P	TP17MK 24.3	Veillonella	parvula		s	r	r		s						r				r
	P	TP17MK 3.2	Streptococcus	anginosus	s	s	s	s	r	r	s	s	s	s	s	s
	P	TP18SS 15.1	Eikenella	corrodens	r	r		i	r	i		s	s	r	r		r	r	r
	P	TP18SS 16.1	Prevotella	nigrescens		s	s	s		s						s				s
	P	TP18SS 17.1	Fusobacterium	nucleatum		s	s	s		s						s				s
	P	TP18SS 5.4	Neisseria	macacae/mucosa	r	r		s	r	i		s	s	r	r		s	r	s
	P	TP18SS 8.1	Capnocytophaga	ochracea	r	s		s	r	s		s	r	s	s		r	r	r
TP18	P	TP18SS 8.3	Eikenella	corrodens	r	r		s	r	s		s	s	r	r		r	r	s
TP19	P	TP19EL 1.3	Streptococcus	oralis	r	s	s	s	r	r	s	s	r	s	s	s
	P	TP19EL 16.1	Prevotella	nigrescens		s	r	r		s						r				r
	P	TP19EL 18.1	Parvimonas	micra		s	s	s		s						s				s
	P	TP19EL 25.1	Veillonella	parvula		s	r	s		s						r				r
	P	TP19EL 3.3	Streptococcus	anginosus	s	s	s	s	r	r	s	s	r	s	s	s
	P	TP19EL 3.4	Actinomyces	oris	s	s	s	s	s	s	s	s	s	s	s	s
	P	TP19EL 8.1	Eikenella	corrodens	r	r		s	r	s		s	r	i	r		r	r	s
	P	TP20SW 1.2	Streptococcus	anginosus	s	s	s	s	r	s	s	s	r	s	s	s
TP20	P	TP20SW 1.4	Streptococcus	oralis	s	s	s	s	r	s	s	s	r	s	s	s
	P	TP20SW 18.1	Eikenella	corrodens	r	r		s	r	s		s	s	s	s		r	r	r
	P	TP20SW 19.1	Eikenella	corrodens	r	r		s	r	s		s	s	i	s		r	r	r
	P	TP20SW 2.1	Streptococcus	anginosus	s	s	s	s	r	r	s	s	i	s	s	s
	P	TP20SW 21.1	Parvimonas	micra		s	s	s		s						s				s
	P	TP20SW 21.3	Actinomyces	oris	s	s	s	s	r	s	s	s	r	s	s	r
	P	TP20SW 5.1	Neisseria	macacae/mucosa	r	r		s	r	s		s	s	r	s		s	r	s
	P	TP21RK 13.2	Neisseria	macacae/mucosa	r	r		s	r	i		s	s	r	s		s	r	s
TP21	P	TP21RK 17.1	Streptococcus	anginosus	s	s	s	s	r	s	s	s	i	s	s	s
	P	TP21RK 17.2	Lachnoanaerobaculum	saburreum		s	s	s		s						r				s
	P	TP21RK 17.3	Fusobacterium	nucleatum		s	s	s		s						s				s
	P	TP21RK 18.1	Parvimonas	micra		s	s	s		s						s				s
	P	TP21RK 20.1	Capnocytophaga	ochracea	s	s		s	r	s		s	s	s	s		r	i	r
	P	TP21RK 22.3	Actinomyces	oris	s	s	s	s	s	s	s	s	s	s	s	s
	P	TP21RK 5.3	Neisseria	macacae/mucosa	r	r		s	r	s		s	s	r	s		s	r	s
	P	TP22SW 17.2	Fusobacterium	nucleatum		s	s	s		s						s				s
TP22	P	TP22SW 3.5	Actinomyces	oris	s	s	s	s	r	s	s	s	r	s	s	s
TP23	P	TP23FK 1.3	Streptococcus	oralis	r	s	s	s	r	s	s	s	r	s	s	s
	P	TP23FK 16.1	Prevotella	nigrescens		s	r	r		s						s				s
	P	TP23FK 3.1	Actinomyces	oris	s	s	s	s	s	s	s	s	s	s	s	s
	P	TP23FK 5.5	Neisseria	macacae/mucosa	r	r		s	r	i		s	s	r	s		s	r	s
	P	TP23FK 8.1	Capnocytophaga	ochracea	s	s		s	r	s		s	s	s	s		r	r	r
	P	TP24EK 1.1	Streptococcus	anginosus	s	s	s	s	r	s	s	s	i	s	s	s
TP24	P	TP24EK 1.3	Streptococcus	oralis	s	s	s	s	r	r	s	s	r	s	s	s
	P	TP24EK 1.4	Streptococcus	oralis	s	s	s	s	r	r	s	s	r	s	s	s
	P	TP24EK 17.2	Fusobacterium	nucleatum		s	s	s		s						s				s
	P	TP24EK 22.3	Veillonella	parvula		s	s	s		s						s				s
	P	TP24EK 3.1	Actinomyces	oris	s	s	s	s	s	s	s	s	r	s	s	s
	P	TP24EK 5.2	Neisseria	macacae/mucosa	r	r		s	r	s		s	s	s	s		s	r	s
	P	TP24EK 5.3	Neisseria	macacae/mucosa	r	r		s	r	s		s	s	r	s		s	r	s
	P	TP24EK 8.1	Capnocytophaga	ochracea	r	s		s	r	s		s	s	i	s		r	r	r
	P	TP25AG 17.1	Fusobacterium	nucleatum		s	s	s		s						s				s
TP25	P	TP25AG 2.1	Streptococcus	anginosus	s	s	s	s	r	s	s	s	s	s	s	s
	P	TP25AG 25.1	Lachnoanaerobaculum	saburreum		s	s	s		i						r				s
	P	TP25AG 8.2	Capnocytophaga	ochracea	r	s		s	r	s		s	r	s	s		r	r	r
TP26	P	TP26PG 18.3	Streptococcus	anginosus	s	s	s	s	r	s	s	s	r	s	s	s
	P	TP26PG 3.1	Actinomyces	oris	s	r	s	s	r	s	s	s	r	s	s	r
